# Supplementary material for: Bladder Exposure to Gardnerella Activates Host Pathways Necessary for Escherichia coli Recurrent UTI
Source: Front Cell Infect Microbiol. 2021 Dec 6;11:788229. doi: 10.3389/fcimb.2021.788229 (PMC8685330; doi:10.3389/fcimb.2021.788229)
Supplement: Supplementary file 1 [file DataSheet_1.zip]

Archive with 3 entries (3 files):
- Supplementary Table 1.DOCX
- Supplementary Tables 2-5.XLSX
- Supplementary Tables 6-8.PDF
