# Supplementary material for: Bladder Exposure to Gardnerella Activates Host Pathways Necessary for Escherichia coli Recurrent UTI
Source: Front Cell Infect Microbiol. 2021 Dec 6;11:788229. doi: 10.3389/fcimb.2021.788229 (PMC8685330; doi:10.3389/fcimb.2021.788229)
Supplement: Supplementary file 1 [file DataSheet_1.zip › Supplementary Tables 2-5.XLSX]

## Sheet: Gard1vsPBS1 BiolProcess
Supplementary Table 3
upec_gvag1 vs upec_pbs1	stat.mean.less	p.val.less	q.val.less	set.size.less
GO:0002684 positive regulation of immune system process	-5.51376	2.35505e-08	0.000101314	452
GO:0050776 regulation of immune response	-5.21285	1.23377e-07	0.000201385	389
GO:0050778 positive regulation of immune response	-5.20874	1.40436e-07	0.000201385	278
GO:0006412 translation	-4.98102	4.17145e-07	0.000448639	383
GO:0031347 regulation of defense response	-4.82517	9.06206e-07	0.0007797	308
GO:0002252 immune effector process	-4.42819	5.46586e-06	0.00391902	399
GO:0002253 activation of immune response	-4.19983	1.72727e-05	0.00808044	204
GO:0002764 immune response-regulating signaling pathway	-4.14501	2.25396e-05	0.00808044	174
GO:0032944 regulation of mononuclear cell proliferation	-4.17977	1.97594e-05	0.00808044	146
GO:0045087 innate immune response	-4.12625	2.1205e-05	0.00808044	316
GO:0050670 regulation of lymphocyte proliferation	-4.19089	1.89046e-05	0.00808044	145
GO:0070663 regulation of leukocyte proliferation	-4.19598	1.83093e-05	0.00808044	150
GO:0034097 response to cytokine	-4.07348	2.60519e-05	0.00862119	363
GO:0046649 lymphocyte activation	-3.96204	4.02765e-05	0.0123764	444
GO:0006954 inflammatory response	-3.90563	5.1197e-05	0.0138373	400
GO:0019882 antigen processing and presentation	-3.97332	5.14636e-05	0.0138373	91
GO:0002443 leukocyte mediated immunity	-3.85188	6.89297e-05	0.0141212	206
GO:0002694 regulation of leukocyte activation	-3.82695	7.22146e-05	0.0141212	293
GO:0002768 immune response-regulating cell surface receptor signaling pathway	-3.90433	6.96624e-05	0.0141212	99
GO:0031349 positive regulation of defense response	-3.8579	7.03944e-05	0.0141212	161
GO:0048002 antigen processing and presentation of peptide antigen	-3.96425	6.67054e-05	0.0141212	55
GO:0050865 regulation of cell activation	-3.87806	5.85558e-05	0.0141212	314
GO:0002449 lymphocyte mediated immunity	-3.81518	8.31764e-05	0.0146679	162
GO:0002697 regulation of immune effector process	-3.78626	8.92572e-05	0.0146679	194
GO:0002757 immune response-activating signal transduction	-3.7982	9.08298e-05	0.0146679	161
GO:0032943 mononuclear cell proliferation	-3.76636	9.54677e-05	0.0146679	204
GO:0042098 T cell proliferation	-3.79325	9.48676e-05	0.0146679	127
GO:0046651 lymphocyte proliferation	-3.77258	9.32539e-05	0.0146679	203
GO:0070665 positive regulation of leukocyte proliferation	-3.80024	9.92033e-05	0.0147163	98
GO:0002460 adaptive immune response based on somatic recombination of immune receptors built from immunoglobulin superfamily domains	-3.65178	0.000152475	0.0199734	177
GO:0050671 positive regulation of lymphocyte proliferation	-3.68892	0.000151745	0.0199734	93
GO:0051249 regulation of lymphocyte activation	-3.63598	0.000153213	0.0199734	253
GO:0070661 leukocyte proliferation	-3.66346	0.000140797	0.0199734	211
GO:0032946 positive regulation of mononuclear cell proliferation	-3.67304	0.00016033	0.0202865	94
GO:0022613 ribonucleoprotein complex biogenesis	-3.62401	0.000171772	0.0211133	205
GO:0032101 regulation of response to external stimulus	-3.55911	0.000198099	0.0236728	406
GO:0001816 cytokine production	-3.52136	0.000227731	0.0264784	403
GO:0034470 ncRNA processing	-3.5388	0.000239142	0.0270733	185
GO:0002699 positive regulation of immune effector process	-3.5423	0.000245855	0.0271197	111
GO:0030595 leukocyte chemotaxis	-3.53104	0.000253665	0.0272816	117
GO:0042254 ribosome biogenesis	-3.52329	0.000262949	0.0275904	143
GO:0002429 immune response-activating cell surface receptor signaling pathway	-3.52719	0.00028325	0.0281443	88
GO:0002478 antigen processing and presentation of exogenous peptide antigen	-3.83278	0.000280137	0.0281443	21
GO:0050900 leukocyte migration	-3.47544	0.000287855	0.0281443	180
GO:0050727 regulation of inflammatory response	-3.45318	0.000313516	0.0299721	176
GO:0097190 apoptotic signaling pathway	-3.41331	0.00033983	0.0317815	445
GO:0042129 regulation of T cell proliferation	-3.39872	0.000415387	0.0380211	103
GO:0034660 ncRNA metabolic process	-3.30156	0.000533418	0.0458953	242
GO:0045088 regulation of innate immune response	-3.32221	0.000523425	0.0458953	137
GO:0071345 cellular response to cytokine stimulus	-3.29277	0.000529879	0.0458953	296
GO:0002274 myeloid leukocyte activation	-3.30682	0.000562098	0.0465028	110
GO:0032103 positive regulation of response to external stimulus	-3.29182	0.000559225	0.0465028	159
GO:0050864 regulation of B cell activation	-3.27717	0.000647386	0.0525482	84
GO:0001817 regulation of cytokine production	-3.21597	0.000681668	0.0543062	352

## Sheet: Gard2vsPBS2 BiolProcess
Supplementary Table 5
GO_ID	stat.mean.greater	p.val.greater	q.val.greater	set.size.greater
GO:0070647 protein modification by small protein conjugation or removal	9.20128	2.39495e-19	1.03031e-15	446
GO:0006184 GTP catabolic process	8.81247	5.65054e-18	7.8354e-15	448
GO:0030029 actin filament-based process	8.69957	1.27494e-17	7.8354e-15	434
GO:0032446 protein modification by small protein conjugation	8.77906	1.21818e-17	7.8354e-15	375
GO:0046039 GTP metabolic process	8.74686	9.10958e-18	7.8354e-15	456
GO:1901068 guanosine-containing compound metabolic process	8.72487	1.04988e-17	7.8354e-15	464
GO:1901069 guanosine-containing compound catabolic process	8.80013	6.13478e-18	7.8354e-15	452
GO:0051056 regulation of small GTPase mediated signal transduction	8.77754	1.8414e-17	9.90215e-15	320
GO:0044265 cellular macromolecule catabolic process	8.57612	3.0378e-17	1.45207e-14	480
GO:0046578 regulation of Ras protein signal transduction	8.56657	1.00351e-16	4.3171e-14	305
GO:0016567 protein ubiquitination	8.50747	1.15493e-16	4.51682e-14	346
GO:0007264 small GTPase mediated signal transduction	8.41648	1.82939e-16	6.05387e-14	382
GO:0009118 regulation of nucleoside metabolic process	8.44256	1.7207e-16	6.05387e-14	348
GO:0030811 regulation of nucleotide catabolic process	8.40861	2.23806e-16	6.41875e-14	346
GO:0033121 regulation of purine nucleotide catabolic process	8.40861	2.23806e-16	6.41875e-14	346
GO:0033124 regulation of GTP catabolic process	8.37406	3.61046e-16	9.70763e-14	318
GO:0043087 regulation of GTPase activity	8.34145	4.63506e-16	1.17294e-13	316
GO:0030036 actin cytoskeleton organization	8.22413	5.70501e-16	1.3635e-13	402
GO:0006974 cellular response to DNA damage stimulus	8.16848	7.51835e-16	1.70231e-13	496
GO:0016568 chromatin modification	8.05754	1.97287e-15	4.24363e-13	408
GO:0016071 mRNA metabolic process	8.08342	2.50699e-15	5.13574e-13	364
GO:0043632 modification-dependent macromolecule catabolic process	8.09842	3.43269e-15	6.71247e-13	296
GO:0019941 modification-dependent protein catabolic process	8.0622	4.51353e-15	8.44227e-13	293
GO:0006325 chromatin organization	7.85877	6.59846e-15	1.18277e-12	464
GO:2000145 regulation of cell motility	7.83944	7.91496e-15	1.36201e-12	457
GO:0006511 ubiquitin-dependent protein catabolic process	7.97377	8.73981e-15	1.39254e-12	287
GO:0043549 regulation of kinase activity	7.81473	8.57343e-15	1.39254e-12	492
GO:0051603 proteolysis involved in cellular protein catabolic process	7.91161	9.23705e-15	1.41921e-12	330
GO:0030163 protein catabolic process	7.80844	1.09899e-14	1.6303e-12	444
GO:0040012 regulation of locomotion	7.74603	1.38313e-14	1.98342e-12	498
GO:0002520 immune system development	7.76249	1.45195e-14	2.01493e-12	457
GO:0030334 regulation of cell migration	7.59738	4.75653e-14	6.39455e-12	438
GO:1901698 response to nitrogen compound	7.56428	5.63935e-14	7.35166e-12	438
GO:0016570 histone modification	7.69702	6.11102e-14	7.73223e-12	277
GO:1900542 regulation of purine nucleotide metabolic process	7.53743	6.95905e-14	8.55367e-12	447
GO:0048534 hematopoietic or lymphoid organ development	7.50092	1.00442e-13	1.20028e-11	433
GO:0006140 regulation of nucleotide metabolic process	7.44133	1.35936e-13	1.58053e-11	451
GO:0045859 regulation of protein kinase activity	7.42561	1.54705e-13	1.75142e-11	455
GO:0006397 mRNA processing	7.45196	2.70619e-13	2.83952e-11	315
GO:0016569 covalent chromatin modification	7.46224	2.62604e-13	2.83952e-11	281
GO:0097190 apoptotic signaling pathway	7.36403	2.65015e-13	2.83952e-11	445
GO:1901701 cellular response to oxygen-containing compound	7.32639	3.06664e-13	3.14112e-11	441
GO:0007507 heart development	7.22474	7.00801e-13	7.01127e-11	370
GO:0033365 protein localization to organelle	7.21191	8.57192e-13	8.381e-11	375
GO:0010243 response to organonitrogen compound	7.17509	9.81133e-13	9.37963e-11	378
GO:0001934 positive regulation of protein phosphorylation	7.12903	1.10619e-12	1.03453e-10	474
GO:0051248 negative regulation of protein metabolic process	7.12464	1.36056e-12	1.24534e-10	410
GO:0032318 regulation of Ras GTPase activity	7.27917	1.49479e-12	1.3397e-10	217
GO:0044257 cellular protein catabolic process	7.14703	2.07788e-12	1.8243e-10	279
GO:0001944 vasculature development	6.99135	2.6873e-12	2.31215e-10	493
GO:0035295 tube development	6.96806	3.78275e-12	3.19086e-10	394
GO:0007265 Ras protein signal transduction	7.14339	3.86844e-12	3.20039e-10	212
GO:0030097 hemopoiesis	6.96746	4.20461e-12	3.28877e-10	391
GO:0034097 response to cytokine	6.97664	4.17241e-12	3.28877e-10	363
GO:0044087 regulation of cellular component biogenesis	6.96759	4.15265e-12	3.28877e-10	380
GO:0007017 microtubule-based process	6.94843	4.65714e-12	3.57768e-10	417
GO:0032269 negative regulation of cellular protein metabolic process	6.93721	5.48211e-12	4.13755e-10	352
GO:0010256 endomembrane system organization	7.07855	6.24348e-12	4.63094e-10	213
GO:0061024 membrane organization	6.88803	7.35862e-12	5.36556e-10	385
GO:0044723 single-organism carbohydrate metabolic process	6.83041	8.58401e-12	6.15474e-10	458
GO:0071900 regulation of protein serine/threonine kinase activity	6.8923	9.64616e-12	6.80291e-10	289
GO:1901699 cellular response to nitrogen compound	6.88578	1.05594e-11	7.32686e-10	264
GO:0002009 morphogenesis of an epithelium	6.77431	1.38902e-11	9.485e-10	374
GO:0001568 blood vessel development	6.76632	1.46638e-11	9.85683e-10	369
GO:0007067 mitosis	6.7352	2.54288e-11	1.683e-09	305
GO:0006281 DNA repair	6.72976	2.70115e-11	1.76066e-09	314
GO:0071417 cellular response to organonitrogen compound	6.73954	2.94639e-11	1.89185e-09	237
GO:0007169 transmembrane receptor protein tyrosine kinase signaling pathway	6.65571	3.19828e-11	2.02338e-09	351
GO:0034622 cellular macromolecular complex assembly	6.58911	4.2812e-11	2.66924e-09	455
GO:0008285 negative regulation of cell proliferation	6.57394	4.42915e-11	2.72203e-09	451
GO:0016311 dephosphorylation	6.58422	5.73636e-11	3.47575e-09	310
GO:0071345 cellular response to cytokine stimulus	6.49267	1.09873e-10	6.56491e-09	296
GO:0010942 positive regulation of cell death	6.44958	1.26641e-10	7.46315e-09	347
GO:0043068 positive regulation of programmed cell death	6.42977	1.4962e-10	8.59559e-09	326
GO:0044802 single-organism membrane organization	6.42499	1.49853e-10	8.59559e-09	337
GO:0043065 positive regulation of apoptotic process	6.42769	1.52397e-10	8.62645e-09	323
GO:0008380 RNA splicing	6.47025	2.00277e-10	1.11895e-08	243
GO:0010608 posttranscriptional regulation of gene expression	6.35012	2.26471e-10	1.24908e-08	333
GO:0048729 tissue morphogenesis	6.29532	2.42753e-10	1.32193e-08	473
GO:0061061 muscle structure development	6.27998	2.86323e-10	1.5397e-08	411
GO:0051345 positive regulation of hydrolase activity	6.26421	3.68607e-10	1.95771e-08	355
GO:0051272 positive regulation of cellular component movement	6.2657	4.70561e-10	2.46872e-08	271
GO:0023014 signal transduction by phosphorylation	6.16049	5.53434e-10	2.86852e-08	490
GO:0048285 organelle fission	6.14625	6.44491e-10	3.30071e-08	448
GO:0051493 regulation of cytoskeleton organization	6.19251	6.90636e-10	3.49543e-08	276
GO:0007015 actin filament organization	6.22079	7.39112e-10	3.55572e-08	214
GO:0010563 negative regulation of phosphorus metabolic process	6.17534	7.43874e-10	3.55572e-08	279
GO:0040017 positive regulation of locomotion	6.18659	7.32366e-10	3.55572e-08	277
GO:0044770 cell cycle phase transition	6.2368	7.42249e-10	3.55572e-08	228
GO:0045936 negative regulation of phosphate metabolic process	6.17534	7.43874e-10	3.55572e-08	279
GO:0010498 proteasomal protein catabolic process	6.31224	7.94715e-10	3.725e-08	175
GO:2000147 positive regulation of cell motility	6.17876	7.96606e-10	3.725e-08	264
GO:0040008 regulation of growth	6.09906	8.14375e-10	3.76714e-08	481
GO:0031400 negative regulation of protein modification process	6.16082	8.76853e-10	3.9294e-08	260
GO:0032970 regulation of actin filament-based process	6.18848	8.72923e-10	3.9294e-08	227
GO:0035239 tube morphogenesis	6.13544	8.71471e-10	3.9294e-08	286
GO:0006897 endocytosis	6.10765	9.35729e-10	4.15e-08	340
GO:0044772 mitotic cell cycle phase transition	6.19574	9.59972e-10	4.21408e-08	223
GO:0043405 regulation of MAP kinase activity	6.21041	9.93895e-10	4.31892e-08	194
GO:0000226 microtubule cytoskeleton organization	6.1283	1.03372e-09	4.44708e-08	276
GO:0030335 positive regulation of cell migration	6.12751	1.08813e-09	4.63477e-08	258
GO:0048514 blood vessel morphogenesis	6.03893	1.422e-09	5.99749e-08	312
GO:0051129 negative regulation of cellular component organization	6.0321	1.49726e-09	6.25361e-08	339
GO:0043408 regulation of MAPK cascade	5.99178	1.63032e-09	6.74388e-08	416
GO:0000280 nuclear division	5.97183	1.85836e-09	7.61396e-08	419
GO:0042326 negative regulation of phosphorylation	6.03733	1.90114e-09	7.71576e-08	242
GO:0046649 lymphocyte activation	5.95814	1.95818e-09	7.87298e-08	444
GO:0032880 regulation of protein localization	5.93027	2.34825e-09	9.35388e-08	406
GO:0060562 epithelial tube morphogenesis	5.94641	2.68071e-09	1.05802e-07	270
GO:0030031 cell projection assembly	5.98265	2.99686e-09	1.17204e-07	225
GO:0080135 regulation of cellular response to stress	5.91156	3.3344e-09	1.29231e-07	297
GO:0010564 regulation of cell cycle process	5.88851	3.51334e-09	1.3495e-07	327
GO:0000165 MAPK cascade	5.8416	3.68454e-09	1.40273e-07	473
GO:0018205 peptidyl-lysine modification	6.02011	4.09811e-09	1.53305e-07	152
GO:0043161 proteasome-mediated ubiquitin-dependent protein catabolic process	6.03645	4.06822e-09	1.53305e-07	157
GO:0060537 muscle tissue development	5.80372	5.4818e-09	2.03299e-07	307
GO:0002521 leukocyte differentiation	5.78067	6.09984e-09	2.24287e-07	364
GO:0006913 nucleocytoplasmic transport	5.78208	6.66192e-09	2.42878e-07	286
GO:0051347 positive regulation of transferase activity	5.76421	6.83104e-09	2.46951e-07	329
GO:0070925 organelle assembly	5.80228	6.99623e-09	2.50815e-07	265
GO:0007346 regulation of mitotic cell cycle	5.76271	8.39488e-09	2.98003e-07	259
GO:0051640 organelle localization	5.80605	8.45105e-09	2.98003e-07	198
GO:0051169 nuclear transport	5.71063	9.82382e-09	3.43594e-07	289
GO:0022604 regulation of cell morphogenesis	5.69565	1.01375e-08	3.51705e-07	304
GO:0070201 regulation of establishment of protein localization	5.68247	1.04516e-08	3.59702e-07	338
GO:2001233 regulation of apoptotic signaling pathway	5.69497	1.12566e-08	3.84331e-07	286
GO:0033674 positive regulation of kinase activity	5.67009	1.173e-08	3.97343e-07	317
GO:0009725 response to hormone	5.63204	1.25908e-08	4.2317e-07	402
GO:0097285 cell-type specific apoptotic process	5.62177	1.42837e-08	4.76344e-07	366
GO:0045860 positive regulation of protein kinase activity	5.61423	1.66033e-08	5.4944e-07	296
GO:0043543 protein acylation	5.75134	1.73106e-08	5.64168e-07	149
GO:0050767 regulation of neurogenesis	5.56767	1.7266e-08	5.64168e-07	466
GO:0001701 in utero embryonic development	5.58392	1.74735e-08	5.65195e-07	349
GO:0006412 translation	5.58773	1.80005e-08	5.77898e-07	383
GO:0001655 urogenital system development	5.585	2.3927e-08	7.62472e-07	214
GO:0071902 positive regulation of protein serine/threonine kinase activity	5.60316	2.48222e-08	7.85185e-07	191
GO:0014706 striated muscle tissue development	5.52673	2.56548e-08	8.05598e-07	294
GO:0035023 regulation of Rho protein signal transduction	5.57796	3.4508e-08	1.06801e-06	150
GO:0042692 muscle cell differentiation	5.48459	3.42843e-08	1.06801e-06	254
GO:0032386 regulation of intracellular transport	5.46922	3.57811e-08	1.0995e-06	291
GO:0072594 establishment of protein localization to organelle	5.45766	4.03135e-08	1.22999e-06	264
GO:1901652 response to peptide	5.48279	4.12372e-08	1.24931e-06	190
GO:0031344 regulation of cell projection organization	5.41251	4.54751e-08	1.36807e-06	324
GO:0001933 negative regulation of protein phosphorylation	5.46491	4.70019e-08	1.40418e-06	201
GO:0051656 establishment of organelle localization	5.5157	4.84112e-08	1.43631e-06	159
GO:1902532 negative regulation of intracellular signal transduction	5.43131	4.90414e-08	1.44504e-06	262
GO:0030099 myeloid cell differentiation	5.41732	5.42807e-08	1.58854e-06	256
GO:0045664 regulation of neuron differentiation	5.36673	5.50229e-08	1.59938e-06	375
GO:0032868 response to insulin	5.4903	5.60349e-08	1.61787e-06	133
GO:1901653 cellular response to peptide	5.48286	5.76326e-08	1.6529e-06	137
GO:0045444 fat cell differentiation	5.50436	6.5569e-08	1.86806e-06	128
GO:0046486 glycerolipid metabolic process	5.38949	6.97394e-08	1.97381e-06	205
GO:0030155 regulation of cell adhesion	5.33441	7.48198e-08	2.10376e-06	261
GO:0043547 positive regulation of GTPase activity	5.39732	8.19642e-08	2.28968e-06	157
GO:0034504 protein localization to nucleus	5.31479	9.04287e-08	2.5092e-06	232
GO:0048193 Golgi vesicle transport	5.49885	9.09892e-08	2.5092e-06	116
GO:0032956 regulation of actin cytoskeleton organization	5.3281	9.96344e-08	2.73011e-06	190
GO:0061138 morphogenesis of a branching epithelium	5.30553	1.02257e-07	2.78424e-06	191
GO:0007517 muscle organ development	5.25329	1.09349e-07	2.95862e-06	288
GO:0071375 cellular response to peptide hormone stimulus	5.34953	1.12863e-07	3.0346e-06	134
GO:0043434 response to peptide hormone	5.28098	1.1814e-07	3.15675e-06	182
GO:0016197 endosomal transport	5.45142	1.28582e-07	3.41457e-06	107
GO:0051223 regulation of protein transport	5.21755	1.3039e-07	3.44134e-06	302
GO:0007266 Rho protein signal transduction	5.37886	1.39872e-07	3.66909e-06	109
GO:0051098 regulation of binding	5.26608	1.5225e-07	3.96957e-06	178
GO:0006605 protein targeting	5.20351	1.75808e-07	4.5289e-06	208
GO:0097191 extrinsic apoptotic signaling pathway	5.22265	1.7553e-07	4.5289e-06	184
GO:0006475 internal protein amino acid acetylation	5.33857	1.9935e-07	5.10479e-06	107
GO:0018209 peptidyl-serine modification	5.16976	2.25698e-07	5.74527e-06	162
GO:0006417 regulation of translation	5.15406	2.33673e-07	5.9133e-06	186
GO:0070848 response to growth factor	5.09075	2.46386e-07	6.19855e-06	294
GO:0001763 morphogenesis of a branching structure	5.11809	2.51543e-07	6.2915e-06	201
GO:0006473 protein acetylation	5.21457	2.90252e-07	7.21772e-06	119
GO:0010638 positive regulation of organelle organization	5.07343	2.97741e-07	7.36139e-06	245
GO:0009896 positive regulation of catabolic process	5.14364	3.06482e-07	7.53421e-06	140
GO:0018394 peptidyl-lysine acetylation	5.24639	3.08806e-07	7.54821e-06	107
GO:0044262 cellular carbohydrate metabolic process	5.07655	3.11566e-07	7.57263e-06	216
GO:0002684 positive regulation of immune system process	5.02372	3.16346e-07	7.64563e-06	452
GO:0006260 DNA replication	5.07467	3.34838e-07	8.04733e-06	217
GO:0019221 cytokine-mediated signaling pathway	5.05831	3.61935e-07	8.61224e-06	199
GO:1901137 carbohydrate derivative biosynthetic process	4.99526	3.62347e-07	8.61224e-06	437
GO:0001822 kidney development	5.07705	3.6985e-07	8.70064e-06	161
GO:1902578 single-organism localization	5.04288	3.72133e-07	8.70064e-06	213
GO:1902580 single-organism cellular localization	5.04288	3.72133e-07	8.70064e-06	213
GO:0006470 protein dephosphorylation	5.09433	3.81784e-07	8.87803e-06	141
GO:0018393 internal peptidyl-lysine acetylation	5.20605	3.84586e-07	8.89511e-06	104
GO:0051146 striated muscle cell differentiation	5.03751	3.90307e-07	8.97914e-06	188
GO:0032870 cellular response to hormone stimulus	4.99634	4.09643e-07	9.29122e-06	264
GO:0046777 protein autophosphorylation	5.05508	4.10352e-07	9.29122e-06	161
GO:1901990 regulation of mitotic cell cycle phase transition	5.07846	4.06278e-07	9.29122e-06	159
GO:0048598 embryonic morphogenesis	4.9617	4.1413e-07	9.32768e-06	489
GO:0009101 glycoprotein biosynthetic process	5.03182	4.26975e-07	9.51734e-06	182
GO:0045596 negative regulation of cell differentiation	4.96223	4.25703e-07	9.51734e-06	427
GO:0072001 renal system development	5.0255	4.39502e-07	9.74608e-06	179
GO:1901987 regulation of cell cycle phase transition	5.05733	4.4409e-07	9.79731e-06	161
GO:0006644 phospholipid metabolic process	5.00975	4.47396e-07	9.81988e-06	209
GO:0009100 glycoprotein metabolic process	4.98945	4.69386e-07	1.02502e-05	212
GO:0016573 histone acetylation	5.16506	4.75281e-07	1.03266e-05	101
GO:0043623 cellular protein complex assembly	4.96745	4.81284e-07	1.04044e-05	291
GO:0001525 angiogenesis	4.93619	5.16064e-07	1.10924e-05	331
GO:0032869 cellular response to insulin stimulus	5.06276	5.18264e-07	1.10924e-05	113
GO:0071363 cellular response to growth factor stimulus	4.94073	5.21971e-07	1.11164e-05	288
GO:0033157 regulation of intracellular protein transport	4.99307	5.32634e-07	1.12499e-05	166
GO:0048812 neuron projection morphogenesis	4.92132	5.33466e-07	1.12499e-05	380
GO:0018105 peptidyl-serine phosphorylation	4.98979	5.52618e-07	1.15969e-05	153
GO:0043406 positive regulation of MAP kinase activity	5.01755	5.72088e-07	1.19472e-05	142
GO:0014070 response to organic cyclic compound	4.8966	5.95306e-07	1.2372e-05	405
GO:0051052 regulation of DNA metabolic process	4.94659	5.99047e-07	1.23899e-05	219
GO:0034330 cell junction organization	4.99348	6.34592e-07	1.30623e-05	127
GO:0031346 positive regulation of cell projection organization	4.93757	6.47813e-07	1.32709e-05	178
GO:0042110 T cell activation	4.8775	7.0616e-07	1.43976e-05	313
GO:0002252 immune effector process	4.83142	8.41059e-07	1.70671e-05	399
GO:0030098 lymphocyte differentiation	4.85508	8.58571e-07	1.73407e-05	249
GO:0007005 mitochondrion organization	4.84487	9.32503e-07	1.87459e-05	257
GO:0003013 circulatory system process	4.80927	9.64287e-07	1.92947e-05	314
GO:0051235 maintenance of location	4.86303	1.00154e-06	1.99473e-05	172
GO:0008610 lipid biosynthetic process	4.77232	1.1058e-06	2.17221e-05	410
GO:0043254 regulation of protein complex assembly	4.81759	1.10143e-06	2.17221e-05	204
GO:0046822 regulation of nucleocytoplasmic transport	4.8486	1.10286e-06	2.17221e-05	148
GO:0043410 positive regulation of MAPK cascade	4.78283	1.13801e-06	2.22532e-05	281
GO:0007163 establishment or maintenance of cell polarity	4.90519	1.15559e-06	2.24947e-05	104
GO:0033002 muscle cell proliferation	4.80834	1.60702e-06	3.11415e-05	123
GO:0006302 double-strand break repair	4.86858	1.66822e-06	3.21824e-05	103
GO:0050673 epithelial cell proliferation	4.70104	1.7016e-06	3.26798e-05	263
GO:0090066 regulation of anatomical structure size	4.68483	1.74507e-06	3.33656e-05	315
GO:0045786 negative regulation of cell cycle	4.72213	1.75561e-06	3.34188e-05	185
GO:0097193 intrinsic apoptotic signaling pathway	4.72184	1.8064e-06	3.4234e-05	202
GO:0000082 G1/S transition of mitotic cell cycle	4.793	1.87629e-06	3.54026e-05	118
GO:0001501 skeletal system development	4.6619	1.90299e-06	3.5498e-05	336
GO:0010975 regulation of neuron projection development	4.6782	1.89957e-06	3.5498e-05	256
GO:0031331 positive regulation of cellular catabolic process	4.80415	1.91435e-06	3.5498e-05	106
GO:0051259 protein oligomerization	4.65967	1.91265e-06	3.5498e-05	369
GO:0033673 negative regulation of kinase activity	4.72916	2.01197e-06	3.7148e-05	146
GO:0031589 cell-substrate adhesion	4.6753	2.09209e-06	3.84622e-05	200
GO:0017038 protein import	4.67055	2.12546e-06	3.89094e-05	213
GO:0000209 protein polyubiquitination	4.81826	2.15489e-06	3.9281e-05	96
GO:0030111 regulation of Wnt signaling pathway	4.6613	2.3513e-06	4.26806e-05	170
GO:0034329 cell junction assembly	4.76327	2.40115e-06	4.34023e-05	94
GO:0003007 heart morphogenesis	4.64074	2.46813e-06	4.44264e-05	190
GO:0016055 Wnt signaling pathway	4.60778	2.53457e-06	4.54321e-05	286
GO:0033993 response to lipid	4.56311	2.97475e-06	5.31011e-05	380
GO:0016049 cell growth	4.54975	3.30261e-06	5.871e-05	317
GO:0009314 response to radiation	4.55569	3.33664e-06	5.90708e-05	263
GO:0006469 negative regulation of protein kinase activity	4.62345	3.39926e-06	5.99329e-05	134
GO:0007009 plasma membrane organization	4.6708	3.51473e-06	6.17159e-05	103
GO:0045216 cell-cell junction organization	4.62095	3.53232e-06	6.17725e-05	115
GO:0032259 methylation	4.55971	3.61555e-06	6.2739e-05	221
GO:0048754 branching morphogenesis of an epithelial tube	4.5683	3.6377e-06	6.2739e-05	162
GO:0050678 regulation of epithelial cell proliferation	4.54556	3.64592e-06	6.2739e-05	222
GO:0051170 nuclear import	4.55727	3.64447e-06	6.2739e-05	193
GO:0018108 peptidyl-tyrosine phosphorylation	4.53864	3.78998e-06	6.45268e-05	235
GO:0018212 peptidyl-tyrosine modification	4.53864	3.78998e-06	6.45268e-05	235
GO:0032507 maintenance of protein location in cell	4.74293	3.79481e-06	6.45268e-05	77
GO:0060541 respiratory system development	4.55593	3.8973e-06	6.60086e-05	174
GO:0008286 insulin receptor signaling pathway	4.73436	3.94551e-06	6.6563e-05	71
GO:0044057 regulation of system process	4.50429	3.96831e-06	6.66861e-05	329
GO:0006606 protein import into nucleus	4.53692	4.00163e-06	6.67248e-05	191
GO:1902593 single-organism nuclear import	4.53692	4.00163e-06	6.67248e-05	191
GO:0042176 regulation of protein catabolic process	4.55177	4.24732e-06	7.05481e-05	157
GO:0001503 ossification	4.49286	4.43115e-06	7.30499e-05	261
GO:0051348 negative regulation of transferase activity	4.53248	4.4319e-06	7.30499e-05	158
GO:0010639 negative regulation of organelle organization	4.5157	4.57075e-06	7.47802e-05	185
GO:0060828 regulation of canonical Wnt signaling pathway	4.54135	4.57164e-06	7.47802e-05	130
GO:0051651 maintenance of location in cell	4.65812	4.75416e-06	7.74712e-05	84
GO:0045087 innate immune response	4.46344	4.89721e-06	7.95011e-05	316
GO:0003012 muscle system process	4.48394	4.92505e-06	7.96524e-05	206
GO:0045185 maintenance of protein location	4.63016	5.05284e-06	8.14132e-05	88
GO:0009411 response to UV	4.6032	5.13277e-06	8.23925e-05	93
GO:0050680 negative regulation of epithelial cell proliferation	4.56136	5.5022e-06	8.79943e-05	94
GO:0022613 ribonucleoprotein complex biogenesis	4.48067	5.65028e-06	9.00277e-05	205
GO:0048732 gland development	4.43212	6.06934e-06	9.63479e-05	219
GO:0006979 response to oxidative stress	4.43463	6.14574e-06	9.72021e-05	217
GO:0051240 positive regulation of multicellular organismal process	4.37528	6.76314e-06	0.000106575	485
GO:0090257 regulation of muscle system process	4.44235	6.87106e-06	0.000107881	136
GO:0009615 response to virus	4.43944	7.00827e-06	0.000109635	152
GO:0070085 glycosylation	4.42181	7.49503e-06	0.000116825	145
GO:0009158 ribonucleoside monophosphate catabolic process	4.40654	7.83853e-06	0.000120433	165
GO:0009169 purine ribonucleoside monophosphate catabolic process	4.40654	7.83853e-06	0.000120433	165
GO:0032313 regulation of Rab GTPase activity	4.67758	7.82449e-06	0.000120433	57
GO:0032483 regulation of Rab protein signal transduction	4.67758	7.82449e-06	0.000120433	57
GO:0032147 activation of protein kinase activity	4.395	7.93208e-06	0.000121437	171
GO:0043393 regulation of protein binding	4.47169	7.97072e-06	0.000121596	107
GO:0007268 synaptic transmission	4.33378	8.21641e-06	0.000124467	442
GO:0030324 lung development	4.39646	8.21678e-06	0.000124467	151
GO:0022612 gland morphogenesis	4.45429	8.35455e-06	0.000126062	95
GO:0070482 response to oxygen levels	4.39653	8.38066e-06	0.000126062	134
GO:0055001 muscle cell development	4.4163	8.42429e-06	0.000126276	122
GO:0051017 actin filament bundle assembly	4.48493	8.49288e-06	0.000126423	85
GO:0061572 actin filament bundle organization	4.48493	8.49288e-06	0.000126423	85
GO:0001666 response to hypoxia	4.39424	8.58595e-06	0.000127368	128
GO:0036293 response to decreased oxygen levels	4.3899	8.7015e-06	0.000128639	130
GO:0030178 negative regulation of Wnt signaling pathway	4.42274	8.732e-06	0.000128647	104
GO:0032844 regulation of homeostatic process	4.33062	9.0668e-06	0.000133124	276
GO:0030323 respiratory tube development	4.36989	9.16209e-06	0.000134066	153
GO:0000075 cell cycle checkpoint	4.41519	9.23917e-06	0.000134735	123
GO:0001667 ameboidal cell migration	4.33233	9.30156e-06	0.000135187	218
GO:0008654 phospholipid biosynthetic process	4.40278	9.94068e-06	0.000143989	115
GO:0009128 purine nucleoside monophosphate catabolic process	4.34589	1.01076e-05	0.000145915	166
GO:0006200 ATP catabolic process	4.33595	1.0661e-05	0.000153389	161
GO:0003205 cardiac chamber development	4.35018	1.10862e-05	0.000158976	115
GO:0051402 neuron apoptotic process	4.30806	1.11518e-05	0.000159386	187
GO:0009125 nucleoside monophosphate catabolic process	4.31845	1.13076e-05	0.000161077	168
GO:0034660 ncRNA metabolic process	4.30413	1.13756e-05	0.000161511	242
GO:0051607 defense response to virus	4.34251	1.15275e-05	0.000163129	121
GO:0005996 monosaccharide metabolic process	4.28264	1.18235e-05	0.00016677	210
GO:0090150 establishment of protein localization to membrane	4.30918	1.26141e-05	0.00017734	138
GO:0009161 ribonucleoside monophosphate metabolic process	4.26611	1.28177e-05	0.000179615	214
GO:0001816 cytokine production	4.23536	1.28826e-05	0.000179938	403
GO:0032320 positive regulation of Ras GTPase activity	4.33097	1.32785e-05	0.000184868	102
GO:0010927 cellular component assembly involved in morphogenesis	4.27995	1.38481e-05	0.000192176	155
GO:2001236 regulation of extrinsic apoptotic signaling pathway	4.29451	1.39117e-05	0.000192438	125
GO:0042113 B cell activation	4.24731	1.42417e-05	0.000196371	186
GO:0045785 positive regulation of cell adhesion	4.26797	1.45669e-05	0.000200214	131
GO:0007249 I-kappaB kinase/NF-kappaB signaling	4.25908	1.47153e-05	0.000201609	160
GO:0016032 viral process	4.30637	1.4783e-05	0.000201893	119
GO:0030217 T cell differentiation	4.24054	1.53459e-05	0.000208724	172
GO:0090407 organophosphate biosynthetic process	4.19743	1.53802e-05	0.000208724	366
GO:0009123 nucleoside monophosphate metabolic process	4.21323	1.58646e-05	0.000214621	225
GO:0030522 intracellular receptor signaling pathway	4.24237	1.61211e-05	0.000217407	136
GO:0006650 glycerophospholipid metabolic process	4.24039	1.64374e-05	0.000220292	144
GO:0048667 cell morphogenesis involved in neuron differentiation	4.18823	1.64262e-05	0.000220292	281
GO:0060047 heart contraction	4.22323	1.6986e-05	0.000226937	135
GO:0009167 purine ribonucleoside monophosphate metabolic process	4.19363	1.74785e-05	0.000232794	210
GO:0072657 protein localization to membrane	4.20635	1.80464e-05	0.000239616	161
GO:0032319 regulation of Rho GTPase activity	4.23946	1.93608e-05	0.000256277	99
GO:0015980 energy derivation by oxidation of organic compounds	4.18841	1.96863e-05	0.000258992	154
GO:1901991 negative regulation of mitotic cell cycle phase transition	4.25917	1.9642e-05	0.000258992	100
GO:0006914 autophagy	4.23367	1.98065e-05	0.000259779	111
GO:0048589 developmental growth	4.14323	1.99377e-05	0.000260706	282
GO:0003015 heart process	4.17217	2.09038e-05	0.000271686	136
GO:0060070 canonical Wnt signaling pathway	4.1524	2.0845e-05	0.000271686	180
GO:0090090 negative regulation of canonical Wnt signaling pathway	4.2597	2.11167e-05	0.000273627	78
GO:0002237 response to molecule of bacterial origin	4.17213	2.12318e-05	0.000274292	159
GO:0006486 protein glycosylation	4.177	2.14355e-05	0.00027445	131
GO:0009126 purine nucleoside monophosphate metabolic process	4.14564	2.13247e-05	0.00027445	211
GO:0043413 macromolecule glycosylation	4.177	2.14355e-05	0.00027445	131
GO:0009607 response to biotic stimulus	4.11116	2.15448e-05	0.000275032	476
GO:0016051 carbohydrate biosynthetic process	4.1762	2.18188e-05	0.00027719	131
GO:1901988 negative regulation of cell cycle phase transition	4.2282	2.18427e-05	0.00027719	102
GO:0001558 regulation of cell growth	4.11955	2.26954e-05	0.000286662	254
GO:0031396 regulation of protein ubiquitination	4.19584	2.27224e-05	0.000286662	109
GO:0043409 negative regulation of MAPK cascade	4.22194	2.28054e-05	0.000286868	96
GO:0055002 striated muscle cell development	4.17914	2.30025e-05	0.000288503	111
GO:0006631 fatty acid metabolic process	4.11329	2.31849e-05	0.000289945	261
GO:1900180 regulation of protein localization to nucleus	4.15332	2.36935e-05	0.000295447	126
GO:0032787 monocarboxylic acid metabolic process	4.09407	2.39086e-05	0.000297269	355
GO:0050776 regulation of immune response	4.08123	2.50243e-05	0.000310243	389
GO:0070302 regulation of stress-activated protein kinase signaling cascade	4.13875	2.51093e-05	0.000310403	137
GO:0006091 generation of precursor metabolites and energy	4.10173	2.54645e-05	0.000313892	211
GO:0006403 RNA localization	4.18124	2.67314e-05	0.000328567	93
GO:0044764 multi-organism cellular process	4.14164	2.69421e-05	0.000330213	127
GO:0000375 RNA splicing, via transesterification reactions	4.15861	2.78778e-05	0.000340711	110
GO:0032872 regulation of stress-activated MAPK cascade	4.1104	2.8194e-05	0.000343599	136
GO:0007409 axonogenesis	4.05614	2.83538e-05	0.000344571	302
GO:0017148 negative regulation of translation	4.22778	2.91787e-05	0.000353597	65
GO:0010769 regulation of cell morphogenesis involved in differentiation	4.06435	2.9306e-05	0.000354142	204
GO:0010631 epithelial cell migration	4.0822	2.96937e-05	0.000357821	146
GO:0016337 cell-cell adhesion	4.04227	2.99862e-05	0.000360336	308
GO:0002757 immune response-activating signal transduction	4.08046	3.01603e-05	0.000361419	161
GO:0051241 negative regulation of multicellular organismal process	4.04058	3.05005e-05	0.000364482	300
GO:0000377 RNA splicing, via transesterification reactions with bulged adenosine as nucleophile	4.12911	3.13752e-05	0.000372862	109
GO:0000398 mRNA splicing, via spliceosome	4.12911	3.13752e-05	0.000372862	109
GO:0008016 regulation of heart contraction	4.08156	3.16271e-05	0.00037482	115
GO:0070997 neuron death	4.04445	3.2031e-05	0.000378564	215
GO:0042306 regulation of protein import into nucleus	4.07871	3.25013e-05	0.000382651	119
GO:0043523 regulation of neuron apoptotic process	4.05434	3.26501e-05	0.000382651	170
GO:0045598 regulation of fat cell differentiation	4.18377	3.27325e-05	0.000382651	71
GO:0048568 embryonic organ development	4.01546	3.27266e-05	0.000382651	374
GO:0071901 negative regulation of protein serine/threonine kinase activity	4.14339	3.38689e-05	0.000394862	80
GO:0007059 chromosome segregation	4.07292	3.43395e-05	0.000399266	131
GO:0043414 macromolecule methylation	4.05836	3.45204e-05	0.000400288	139
GO:0003206 cardiac chamber morphogenesis	4.07981	3.46176e-05	0.000400336	102
GO:2001235 positive regulation of apoptotic signaling pathway	4.0964	3.51373e-05	0.000405257	101
GO:0048872 homeostasis of number of cells	4.03906	3.5778e-05	0.000411543	162
GO:0050657 nucleic acid transport	4.1046	3.61997e-05	0.000413079	91
GO:0050658 RNA transport	4.1046	3.61997e-05	0.000413079	91
GO:0051236 establishment of RNA localization	4.1046	3.61997e-05	0.000413079	91
GO:0007420 brain development	3.98521	3.68302e-05	0.000418933	405
GO:0019318 hexose metabolic process	4.01405	3.69074e-05	0.000418933	193
GO:0006109 regulation of carbohydrate metabolic process	4.05224	3.74014e-05	0.000422312	116
GO:0051648 vesicle localization	4.08489	3.73864e-05	0.000422312	99
GO:0051090 regulation of sequence-specific DNA binding transcription factor activity	3.99385	3.75659e-05	0.000423059	275
GO:0032101 regulation of response to external stimulus	3.9756	3.86474e-05	0.000434102	406
GO:0090002 establishment of protein localization to plasma membrane	4.12225	3.96571e-05	0.000444283	77
GO:0050865 regulation of cell activation	3.97504	4.00332e-05	0.000447332	314
GO:0002764 immune response-regulating signaling pathway	3.99773	4.11299e-05	0.000458395	174
GO:0034976 response to endoplasmic reticulum stress	4.05634	4.24773e-05	0.000472189	86
GO:0071559 response to transforming growth factor beta	4.00241	4.32081e-05	0.000477844	121
GO:0071560 cellular response to transforming growth factor beta stimulus	4.00241	4.32081e-05	0.000477844	121
GO:0016050 vesicle organization	4.05723	4.34028e-05	0.000478766	91
GO:0010948 negative regulation of cell cycle process	3.99855	4.35523e-05	0.000479187	143
GO:0019216 regulation of lipid metabolic process	3.9679	4.38295e-05	0.000481006	204
GO:0051403 stress-activated MAPK cascade	3.98405	4.40974e-05	0.000482715	158
GO:0006790 sulfur compound metabolic process	4.00173	4.43506e-05	0.000484254	135
GO:0045017 glycerolipid biosynthetic process	4.02757	4.57449e-05	0.000498214	101
GO:0008154 actin polymerization or depolymerization	3.99101	4.83935e-05	0.00052573	110
GO:0046488 phosphatidylinositol metabolic process	4.01565	4.87607e-05	0.000528384	95
GO:0045637 regulation of myeloid cell differentiation	3.9791	4.91027e-05	0.000530753	132
GO:0003279 cardiac septum development	4.08571	4.93337e-05	0.000531914	59
GO:0031098 stress-activated protein kinase signaling cascade	3.94957	5.02543e-05	0.000540485	162
GO:0048738 cardiac muscle tissue development	3.94742	5.09656e-05	0.000546768	148
GO:0002694 regulation of leukocyte activation	3.91366	5.17986e-05	0.000554323	293
GO:0007519 skeletal muscle tissue development	3.93137	5.31754e-05	0.000567644	154
GO:0051222 positive regulation of protein transport	3.92265	5.36789e-05	0.000571601	185
GO:0032496 response to lipopolysaccharide	3.94309	5.47381e-05	0.00058144	142
GO:0051494 negative regulation of cytoskeleton organization	3.99161	5.53742e-05	0.000586748	86
GO:0033135 regulation of peptidyl-serine phosphorylation	3.98022	5.55751e-05	0.00058743	82
GO:0061564 axon development	3.89349	5.61367e-05	0.000591912	259
GO:0051650 establishment of vesicle localization	3.97118	5.64738e-05	0.000594011	100
GO:0016358 dendrite development	3.91557	5.96771e-05	0.000626173	145
GO:0006310 DNA recombination	3.91047	6.05503e-05	0.000633789	162
GO:0061136 regulation of proteasomal protein catabolic process	4.01324	6.12967e-05	0.00063963	75
GO:2000116 regulation of cysteine-type endopeptidase activity	3.89496	6.14057e-05	0.00063963	177
GO:0046034 ATP metabolic process	3.88422	6.25229e-05	0.00064783	189
GO:0060627 regulation of vesicle-mediated transport	3.87334	6.26446e-05	0.00064783	227
GO:0072089 stem cell proliferation	3.90594	6.25769e-05	0.00064783	123
GO:0043123 positive regulation of I-kappaB kinase/NF-kappaB signaling	3.95313	6.31355e-05	0.00065134	100
GO:0048659 smooth muscle cell proliferation	3.95261	6.51426e-05	0.000670439	86
GO:0042787 protein ubiquitination involved in ubiquitin-dependent protein catabolic process	4.0204	6.61748e-05	0.000679436	58
GO:0030010 establishment of cell polarity	3.94017	7.00317e-05	0.000717325	72
GO:0010675 regulation of cellular carbohydrate metabolic process	3.89212	7.05047e-05	0.000720455	109
GO:0060271 cilium morphogenesis	3.87367	7.4442e-05	0.000758885	125
GO:0006479 protein methylation	3.88978	7.49725e-05	0.000760688	100
GO:0008213 protein alkylation	3.88978	7.49725e-05	0.000760688	100
GO:0015931 nucleobase-containing compound transport	3.87249	7.57814e-05	0.000765483	115
GO:0030855 epithelial cell differentiation	3.80644	7.58009e-05	0.000765483	416
GO:0050684 regulation of mRNA processing	4.00657	7.77061e-05	0.000782225	59
GO:0050778 positive regulation of immune response	3.81228	7.78224e-05	0.000782225	278
GO:0051147 regulation of muscle cell differentiation	3.87728	7.93509e-05	0.000795728	89
GO:0090068 positive regulation of cell cycle process	3.82332	8.44653e-05	0.000845045	141
GO:0007224 smoothened signaling pathway	3.8636	8.62153e-05	0.000860553	91
GO:0048660 regulation of smooth muscle cell proliferation	3.87853	8.68046e-05	0.00086443	83
GO:0031570 DNA integrity checkpoint	3.90347	8.84747e-05	0.000877111	76
GO:0043122 regulation of I-kappaB kinase/NF-kappaB signaling	3.81563	8.84859e-05	0.000877111	142
GO:1901214 regulation of neuron death	3.79212	8.94889e-05	0.000885014	188
GO:0002244 hematopoietic progenitor cell differentiation	3.89521	9.46183e-05	0.000932302	67
GO:0006066 alcohol metabolic process	3.76589	9.47039e-05	0.000932302	235
GO:1901861 regulation of muscle tissue development	3.81256	9.58949e-05	0.000941872	100
GO:0006937 regulation of muscle contraction	3.80813	9.61737e-05	0.000942459	103
GO:0000077 DNA damage checkpoint	3.88487	0.000100803	0.000981114	69
GO:0051168 nuclear export	3.83099	0.00010067	0.000981114	84
GO:1901615 organic hydroxy compound metabolic process	3.74011	0.000100697	0.000981114	328
GO:0031347 regulation of defense response	3.74313	0.000101297	0.000983706	308
GO:0033044 regulation of chromosome organization	3.79543	0.000101817	0.000986526	106
GO:0043484 regulation of RNA splicing	3.90556	0.000102206	0.000988067	63
GO:0010720 positive regulation of cell development	3.74851	0.00010425	0.00100378	187
GO:0051249 regulation of lymphocyte activation	3.74073	0.000104298	0.00100378	253
GO:0045787 positive regulation of cell cycle	3.79133	0.000105088	0.00100913	105
GO:0007018 microtubule-based movement	3.76829	0.000106402	0.00101947	147
GO:0008064 regulation of actin polymerization or depolymerization	3.7849	0.000108934	0.00104099	101
GO:0045862 positive regulation of proteolysis	3.84811	0.000109132	0.00104099	68
GO:0016202 regulation of striated muscle tissue development	3.7772	0.000109603	0.00104317	99
GO:0071705 nitrogen compound transport	3.70798	0.000110717	0.00105144	485
GO:0032535 regulation of cellular component size	3.72916	0.000112617	0.00106713	190
GO:0030278 regulation of ossification	3.74175	0.00011293	0.00106775	150
GO:0030832 regulation of actin filament length	3.771	0.000114333	0.00107628	102
GO:0043207 response to external biotic stimulus	3.7019	0.000114108	0.00107628	448
GO:0007178 transmembrane receptor protein serine/threonine kinase signaling pathway	3.71537	0.000115459	0.001084	218
GO:0010035 response to inorganic substance	3.71638	0.000115657	0.001084	224
GO:0030258 lipid modification	3.74634	0.000118406	0.00110735	128
GO:0035264 multicellular organism growth	3.72728	0.000120131	0.00112105	140
GO:0010634 positive regulation of epithelial cell migration	3.82225	0.00012116	0.00112821	67
GO:0051028 mRNA transport	3.7911	0.000124605	0.00115778	75
GO:0010906 regulation of glucose metabolic process	3.75684	0.000126003	0.00116824	88
GO:0040013 negative regulation of locomotion	3.70183	0.000127037	0.0011753	165
GO:0008360 regulation of cell shape	3.76407	0.000127634	0.00117828	87
GO:0034470 ncRNA processing	3.71632	0.000128471	0.00118307	185
GO:0050801 ion homeostasis	3.66974	0.000128702	0.00118307	468
GO:2000736 regulation of stem cell differentiation	3.78096	0.000129321	0.00118623	73
GO:0001817 regulation of cytokine production	3.67259	0.000130128	0.00119109	352
GO:0046328 regulation of JNK cascade	3.72242	0.00013052	0.00119214	116
GO:0006936 muscle contraction	3.69071	0.000132635	0.00120889	169
GO:0060411 cardiac septum morphogenesis	3.85048	0.00013306	0.0012102	47
GO:0001101 response to acid	3.69739	0.000134919	0.00122452	138
GO:0010212 response to ionizing radiation	3.76578	0.000135213	0.0012246	88
GO:0035335 peptidyl-tyrosine dephosphorylation	3.8635	0.000137306	0.00124095	46
GO:0007050 cell cycle arrest	3.71064	0.00013912	0.0012547	106
GO:0045732 positive regulation of protein catabolic process	3.7428	0.000139926	0.0012567	79
GO:0051271 negative regulation of cellular component movement	3.68597	0.000139834	0.0012567	140
GO:0048634 regulation of muscle organ development	3.70819	0.000140699	0.00126101	100
GO:0002573 myeloid leukocyte differentiation	3.69224	0.000142864	0.00127776	141
GO:0003231 cardiac ventricle development	3.71249	0.000144457	0.00128932	92
GO:0031023 microtubule organizing center organization	3.77592	0.000147771	0.00131617	66
GO:0030100 regulation of endocytosis	3.67887	0.000149705	0.00133029	124
GO:0040029 regulation of gene expression, epigenetic	3.69256	0.000149974	0.00133029	106
GO:0007160 cell-matrix adhesion	3.67618	0.000152902	0.00135271	117
GO:0051291 protein heterooligomerization	3.68816	0.000153132	0.00135271	98
GO:0010632 regulation of epithelial cell migration	3.68239	0.00015454	0.00136236	104
GO:0006261 DNA-dependent DNA replication	3.75039	0.000155099	0.00136449	76
GO:0006401 RNA catabolic process	3.68956	0.000156366	0.00137283	97
GO:0007179 transforming growth factor beta receptor signaling pathway	3.66405	0.000159572	0.00139812	109
GO:0051707 response to other organism	3.60737	0.000164072	0.00143463	442
GO:2001234 negative regulation of apoptotic signaling pathway	3.63407	0.000172619	0.0015063	145
GO:0003006 developmental process involved in reproduction	3.59319	0.000173867	0.00151412	389
GO:0071216 cellular response to biotic stimulus	3.66012	0.000175039	0.00152125	102
GO:0090287 regulation of cellular response to growth factor stimulus	3.6269	0.000177607	0.00154045	127
GO:0006402 mRNA catabolic process	3.65934	0.00018721	0.00162048	78
GO:0010506 regulation of autophagy	3.75742	0.000187665	0.00162115	51
GO:0016331 morphogenesis of embryonic epithelium	3.61085	0.000189375	0.00163265	126
GO:0043542 endothelial cell migration	3.61571	0.000191552	0.00164811	107
GO:0031333 negative regulation of protein complex assembly	3.69121	0.000192744	0.00165506	69
GO:0006006 glucose metabolic process	3.58299	0.000197839	0.00169542	171
GO:0061448 connective tissue development	3.57793	0.000198825	0.00170049	176
GO:0002253 activation of immune response	3.57271	0.000201278	0.00171805	204
GO:0002250 adaptive immune response	3.56935	0.00020289	0.00172839	208
GO:0000187 activation of MAPK activity	3.62636	0.000206316	0.00175409	85
GO:0032321 positive regulation of Rho GTPase activity	3.68594	0.000211014	0.00178657	63
GO:0072091 regulation of stem cell proliferation	3.61748	0.000211382	0.00178657	79
GO:2000045 regulation of G1/S transition of mitotic cell cycle	3.65023	0.000210942	0.00178657	71
GO:0032434 regulation of proteasomal ubiquitin-dependent protein catabolic process	3.69244	0.000212335	0.00179111	61
GO:0051054 positive regulation of DNA metabolic process	3.60397	0.000217337	0.00182971	102
GO:0048863 stem cell differentiation	3.53911	0.000218308	0.0018343	271
GO:0043149 stress fiber assembly	3.67733	0.00021951	0.0018408	58
GO:0002263 cell activation involved in immune response	3.56288	0.000221222	0.00184795	146
GO:0002366 leukocyte activation involved in immune response	3.56288	0.000221222	0.00184795	146
GO:0035148 tube formation	3.57283	0.000223063	0.00185612	112
GO:0044782 cilium organization	3.58116	0.000222695	0.00185612	123
GO:0007272 ensheathment of neurons	3.59518	0.000229731	0.00190424	80
GO:0008366 axon ensheathment	3.59518	0.000229731	0.00190424	80
GO:0043281 regulation of cysteine-type endopeptidase activity involved in apoptotic process	3.54553	0.000231456	0.00191485	166
GO:2000146 negative regulation of cell motility	3.54076	0.000238844	0.00197218	137
GO:0010970 microtubule-based transport	3.61576	0.000240762	0.00198042	77
GO:0030705 cytoskeleton-dependent intracellular transport	3.61576	0.000240762	0.00198042	77
GO:0050730 regulation of peptidyl-tyrosine phosphorylation	3.53128	0.000243457	0.00199877	162
GO:0032886 regulation of microtubule-based process	3.55533	0.000246729	0.00202177	101
GO:0043506 regulation of JUN kinase activity	3.64588	0.00024721	0.00202186	57
GO:0022411 cellular component disassembly	3.52836	0.000247748	0.00202241	146
GO:0043967 histone H4 acetylation	3.72937	0.000248832	0.00202742	43
GO:0051495 positive regulation of cytoskeleton organization	3.54337	0.000250057	0.00203355	110
GO:0007254 JNK cascade	3.53102	0.0002508	0.00203574	134
GO:0051251 positive regulation of lymphocyte activation	3.52422	0.000252638	0.00204679	165
GO:0010464 regulation of mesenchymal cell proliferation	3.69671	0.000254699	0.00205575	38
GO:0060324 face development	3.74872	0.000254497	0.00205575	34
GO:0071826 ribonucleoprotein complex subunit organization	3.55671	0.000269311	0.00216962	92
GO:0000956 nuclear-transcribed mRNA catabolic process	3.58009	0.000272149	0.00218839	66
GO:0038127 ERBB signaling pathway	3.59644	0.000274767	0.00220531	59
GO:0051051 negative regulation of transport	3.47508	0.000275744	0.00220903	288
GO:0007093 mitotic cell cycle checkpoint	3.57018	0.000281173	0.00223992	77
GO:0016571 histone methylation	3.54001	0.000281584	0.00223992	79
GO:0022618 ribonucleoprotein complex assembly	3.55521	0.000281682	0.00223992	85
GO:2000027 regulation of organ morphogenesis	3.4901	0.000281528	0.00223992	142
GO:0031667 response to nutrient levels	3.49418	0.000283264	0.00224834	143
GO:0048017 inositol lipid-mediated signaling	3.52212	0.000286095	0.00226663	91
GO:0005976 polysaccharide metabolic process	3.52558	0.000289961	0.00229303	85
GO:0042391 regulation of membrane potential	3.45838	0.000293235	0.00231468	280
GO:0002429 immune response-activating cell surface receptor signaling pathway	3.52045	0.000295682	0.00232971	88
GO:0042552 myelination	3.52118	0.000298529	0.00234785	78
GO:0006520 cellular amino acid metabolic process	3.44308	0.000313517	0.00246122	279
GO:0000910 cytokinesis	3.49491	0.00031799	0.00249179	96
GO:0051099 positive regulation of binding	3.50448	0.000320874	0.00250982	86
GO:0032271 regulation of protein polymerization	3.47463	0.000322452	0.00251758	109
GO:0048015 phosphatidylinositol-mediated signaling	3.47772	0.000334306	0.0026054	90
GO:1902105 regulation of leukocyte differentiation	3.43184	0.00034539	0.00268692	178
GO:0001649 osteoblast differentiation	3.44587	0.000346446	0.00269027	120
GO:0072659 protein localization to plasma membrane	3.50449	0.000347229	0.0026915	73
GO:2001020 regulation of response to DNA damage stimulus	3.47858	0.000348444	0.00269605	96
GO:0008015 blood circulation	3.41503	0.000349761	0.00270139	228
GO:0051297 centrosome organization	3.52629	0.000351121	0.00270703	62
GO:0018210 peptidyl-threonine modification	3.54291	0.000356112	0.00274059	53
GO:0044403 symbiosis, encompassing mutualism through parasitism	3.42387	0.000360477	0.0027643	156
GO:0044419 interspecies interaction between organisms	3.42387	0.000360477	0.0027643	156
GO:0010959 regulation of metal ion transport	3.40861	0.000361321	0.00276584	211
GO:0014902 myotube differentiation	3.45126	0.000363074	0.00277432	83
GO:0006935 chemotaxis	3.39351	0.000364377	0.00277442	370
GO:0042330 taxis	3.39351	0.000364377	0.00277442	370
GO:0030336 negative regulation of cell migration	3.41365	0.000376646	0.00286277	133
GO:1900076 regulation of cellular response to insulin stimulus	3.57843	0.000379078	0.00287618	42
GO:0055123 digestive system development	3.43023	0.000380103	0.00287888	99
GO:0090305 nucleic acid phosphodiester bond hydrolysis	3.42373	0.00038078	0.00287894	120
GO:0003281 ventricular septum development	3.57418	0.000387552	0.0029095	41
GO:0032231 regulation of actin filament bundle assembly	3.51162	0.000387575	0.0029095	55
GO:0042060 wound healing	3.38727	0.000387629	0.0029095	225
GO:0060485 mesenchyme development	3.4085	0.000388203	0.0029095	124
GO:0071396 cellular response to lipid	3.38908	0.000387861	0.0029095	204
GO:0072331 signal transduction by p53 class mediator	3.45018	0.000390398	0.00292085	88
GO:0006112 energy reserve metabolic process	3.44608	0.00039354	0.00293925	69
GO:0031647 regulation of protein stability	3.42107	0.000394769	0.00294332	104
GO:0060249 anatomical structure homeostasis	3.3842	0.000396515	0.00295122	189
GO:0031532 actin cytoskeleton reorganization	3.4816	0.000398521	0.00296103	59
GO:0007051 spindle organization	3.48371	0.000399356	0.00296212	62
GO:0050867 positive regulation of cell activation	3.38449	0.000403899	0.00299066	193
GO:0002285 lymphocyte activation involved in immune response	3.40697	0.000410796	0.0030314	103
GO:0034599 cellular response to oxidative stress	3.40137	0.00041081	0.0030314	115
GO:0042733 embryonic digit morphogenesis	3.45849	0.000417097	0.00307252	56
GO:0002768 immune response-regulating cell surface receptor signaling pathway	3.40267	0.000426589	0.00313707	99
GO:0043491 protein kinase B signaling	3.38777	0.000432207	0.00317296	112
GO:0009416 response to light stimulus	3.35616	0.00043787	0.00320906	188
GO:0055017 cardiac muscle tissue growth	3.45488	0.000452538	0.00331092	51
GO:0033138 positive regulation of peptidyl-serine phosphorylation	3.40151	0.000464447	0.00339228	66
GO:0002696 positive regulation of leukocyte activation	3.33679	0.000479469	0.00347306	184
GO:0006399 tRNA metabolic process	3.38267	0.000478533	0.00347306	111
GO:0035020 regulation of Rac protein signal transduction	3.53788	0.000476478	0.00347306	35
GO:0044264 cellular polysaccharide metabolic process	3.3852	0.000479543	0.00347306	76
GO:0050851 antigen receptor-mediated signaling pathway	3.38621	0.000479418	0.00347306	78
GO:0007173 epidermal growth factor receptor signaling pathway	3.43054	0.00048296	0.00349192	56
GO:0097581 lamellipodium organization	3.42355	0.00048611	0.0035088	50
GO:0031056 regulation of histone modification	3.39104	0.000487524	0.00351311	71
GO:0002053 positive regulation of mesenchymal cell proliferation	3.50056	0.000489458	0.00352082	35
GO:0018107 peptidyl-threonine phosphorylation	3.44768	0.00049023	0.00352082	51
GO:0003018 vascular process in circulatory system	3.32926	0.000497526	0.00356441	140
GO:0071103 DNA conformation change	3.32991	0.000497957	0.00356441	144
GO:0006732 coenzyme metabolic process	3.32817	0.000499981	0.00357296	174
GO:0071219 cellular response to molecule of bacterial origin	3.36122	0.000504569	0.00359976	92
GO:0006612 protein targeting to membrane	3.40837	0.000512653	0.00365138	61
GO:0045927 positive regulation of growth	3.31384	0.000522256	0.00371363	149
GO:0042384 cilium assembly	3.34369	0.000526779	0.00373345	103
GO:0071407 cellular response to organic cyclic compound	3.30149	0.000526596	0.00373345	203
GO:0007043 cell-cell junction assembly	3.47723	0.000528999	0.00374302	40
GO:0030879 mammary gland development	3.33154	0.000531241	0.0037526	99
GO:0060840 artery development	3.40237	0.000532098	0.0037526	48
GO:0001837 epithelial to mesenchymal transition	3.35772	0.000534936	0.00376644	71
GO:0007423 sensory organ development	3.27857	0.000542899	0.00381626	428
GO:0060603 mammary gland duct morphogenesis	3.5203	0.000544269	0.00381965	33
GO:0035966 response to topologically incorrect protein	3.37349	0.000549253	0.00384835	65
GO:0006892 post-Golgi vesicle-mediated transport	3.47495	0.000551395	0.00385707	41
GO:0045667 regulation of osteoblast differentiation	3.33401	0.000558016	0.00389705	86
GO:0060491 regulation of cell projection assembly	3.35366	0.000563103	0.0039262	71
GO:0090316 positive regulation of intracellular protein transport	3.3097	0.00056495	0.00393271	101
GO:0051258 protein polymerization	3.29681	0.000569245	0.00395621	140
GO:0003151 outflow tract morphogenesis	3.366	0.000570746	0.00396024	52
GO:0034968 histone lysine methylation	3.34896	0.000578021	0.00400426	61
GO:0050852 T cell receptor signaling pathway	3.39016	0.00058703	0.00406013	51
GO:0071229 cellular response to acid	3.30652	0.000617895	0.00426675	78
GO:0043112 receptor metabolic process	3.28432	0.000621902	0.00428754	104
GO:0001838 embryonic epithelial tube formation	3.27991	0.000625256	0.00429003	101
GO:0072175 epithelial tube formation	3.27991	0.000625256	0.00429003	101
GO:0090317 negative regulation of intracellular protein transport	3.37077	0.000623832	0.00429003	54
GO:0048871 multicellular organismal homeostasis	3.25625	0.000627742	0.00430023	164
GO:0030177 positive regulation of Wnt signaling pathway	3.30701	0.000630317	0.00431101	69
GO:0006954 inflammatory response	3.23455	0.000637511	0.00435329	400
GO:0007030 Golgi organization	3.39143	0.000639778	0.00436185	49
GO:0010463 mesenchymal cell proliferation	3.34199	0.00065027	0.00442636	46
GO:0048641 regulation of skeletal muscle tissue development	3.32393	0.000651567	0.00442819	52
GO:0006869 lipid transport	3.24003	0.000655269	0.00444632	192
GO:0055006 cardiac cell development	3.34068	0.000672899	0.00455876	46
GO:0031669 cellular response to nutrient levels	3.27809	0.000675404	0.00456853	86
GO:0010595 positive regulation of endothelial cell migration	3.34971	0.000680973	0.00459897	46
GO:0006942 regulation of striated muscle contraction	3.32829	0.000684217	0.00461364	52
GO:0001841 neural tube formation	3.25868	0.000697677	0.00468628	84
GO:0032943 mononuclear cell proliferation	3.22039	0.000698258	0.00468628	204
GO:0070646 protein modification by small protein removal	3.26342	0.000698245	0.00468628	77
GO:0048736 appendage development	3.22439	0.000702543	0.00470037	151
GO:0060173 limb development	3.22439	0.000702543	0.00470037	151
GO:0043407 negative regulation of MAP kinase activity	3.33655	0.000704128	0.00470366	51
GO:0051492 regulation of stress fiber assembly	3.33795	0.000705771	0.00470733	49
GO:0021700 developmental maturation	3.21808	0.000707424	0.00471105	188
GO:0006638 neutral lipid metabolic process	3.27462	0.000709714	0.00471172	69
GO:0006639 acylglycerol metabolic process	3.27462	0.000709714	0.00471172	69
GO:0001508 action potential	3.22944	0.00071716	0.00475381	116
GO:0055007 cardiac muscle cell differentiation	3.24904	0.000722415	0.00478127	81
GO:0022407 regulation of cell-cell adhesion	3.25469	0.000727967	0.00481062	79
GO:0010810 regulation of cell-substrate adhesion	3.22318	0.000735791	0.00484002	111
GO:0048638 regulation of developmental growth	3.2213	0.000735249	0.00484002	127
GO:0051091 positive regulation of sequence-specific DNA binding transcription factor activity	3.21297	0.000734615	0.00484002	161
GO:0006887 exocytosis	3.20503	0.000737279	0.00484087	197
GO:1902275 regulation of chromatin organization	3.24711	0.000738171	0.00484087	78
GO:0071824 protein-DNA complex subunit organization	3.2227	0.000743494	0.00486836	110
GO:0002440 production of molecular mediator of immune response	3.23451	0.000744674	0.00486867	110
GO:0006839 mitochondrial transport	3.25852	0.000754788	0.00492731	81
GO:0032984 macromolecular complex disassembly	3.2221	0.000756314	0.00492979	105
GO:0061035 regulation of cartilage development	3.33203	0.000759305	0.0049418	45
GO:0048565 digestive tract development	3.22755	0.000761144	0.00494629	91
GO:0060325 face morphogenesis	3.43704	0.000764471	0.00496041	26
GO:0006986 response to unfolded protein	3.27651	0.000768088	0.00496143	60
GO:0032103 positive regulation of response to external stimulus	3.20154	0.00076755	0.00496143	159
GO:1901800 positive regulation of proteasomal protein catabolic process	3.35965	0.000766561	0.00496143	42
GO:0055080 cation homeostasis	3.17213	0.000786958	0.0050757	403
GO:0006413 translational initiation	3.24291	0.000792403	0.00510317	74
GO:0006984 ER-nucleus signaling pathway	3.34045	0.000800607	0.0051483	41
GO:0002460 adaptive immune response based on somatic recombination of immune receptors built from immunoglobulin superfamily domains	3.18385	0.000803032	0.00515619	177
GO:0000079 regulation of cyclin-dependent protein serine/threonine kinase activity	3.25966	0.000805833	0.00516646	58
GO:0042254 ribosome biogenesis	3.20207	0.000813578	0.00520835	143
GO:0046651 lymphocyte proliferation	3.17307	0.000819307	0.00523723	203
GO:0043507 positive regulation of JUN kinase activity	3.29054	0.000824668	0.00526368	47
GO:0097479 synaptic vesicle localization	3.25394	0.000828199	0.00527839	58
GO:0035303 regulation of dephosphorylation	3.18796	0.000836139	0.00532111	109
GO:0001656 metanephros development	3.22805	0.000837462	0.00532166	64
GO:0014065 phosphatidylinositol 3-kinase signaling	3.21619	0.000848846	0.00538604	71
GO:0071214 cellular response to abiotic stimulus	3.17688	0.000856677	0.00542772	118
GO:0051153 regulation of striated muscle cell differentiation	3.20278	0.000863474	0.00545472	72
GO:0051186 cofactor metabolic process	3.15862	0.000862466	0.00545472	220
GO:0005977 glycogen metabolic process	3.21529	0.000874947	0.00550002	61
GO:0006073 cellular glucan metabolic process	3.21529	0.000874947	0.00550002	61
GO:0032012 regulation of ARF protein signal transduction	3.37031	0.000875759	0.00550002	35
GO:0044042 glucan metabolic process	3.21529	0.000874947	0.00550002	61
GO:0060412 ventricular septum morphogenesis	3.43286	0.000877669	0.00550398	28
GO:2001238 positive regulation of extrinsic apoptotic signaling pathway	3.26316	0.000894458	0.0056011	48
GO:0032835 glomerulus development	3.30646	0.000904303	0.00565452	35
GO:0051092 positive regulation of NF-kappaB transcription factor activity	3.1838	0.000925292	0.00577737	84
GO:0060443 mammary gland morphogenesis	3.23276	0.000937328	0.00584404	48
GO:0001570 vasculogenesis	3.16626	0.000940787	0.00585591	77
GO:0006898 receptor-mediated endocytosis	3.14558	0.000941954	0.00585591	129
GO:0032092 positive regulation of protein binding	3.2373	0.000944281	0.00585602	51
GO:0051896 regulation of protein kinase B signaling	3.16207	0.000944695	0.00585602	93
GO:0035601 protein deacylation	3.25218	0.000954362	0.00589894	49
GO:0055117 regulation of cardiac muscle contraction	3.24141	0.00095409	0.00589894	44
GO:0034332 adherens junction organization	3.20887	0.000956412	0.00590313	50
GO:0010954 positive regulation of protein processing	3.17175	0.000960437	0.00591949	76
GO:0048844 artery morphogenesis	3.21551	0.000980567	0.00603491	44
GO:0046847 filopodium assembly	3.27048	0.000985007	0.00605357	42
GO:0035107 appendage morphogenesis	3.12024	0.00100171	0.0061387	138
GO:0035108 limb morphogenesis	3.12024	0.00100171	0.0061387	138
GO:0043433 negative regulation of sequence-specific DNA binding transcription factor activity	3.13665	0.00101297	0.00619885	102
GO:0044283 small molecule biosynthetic process	3.09541	0.00102596	0.00626946	344
GO:0030041 actin filament polymerization	3.14047	0.00103797	0.00633385	87
GO:0030218 erythrocyte differentiation	3.13924	0.00104323	0.0063569	88
GO:0043524 negative regulation of neuron apoptotic process	3.11871	0.00104694	0.00637051	114
GO:0048562 embryonic organ morphogenesis	3.09067	0.00105351	0.00639237	257
GO:0070661 leukocyte proliferation	3.09656	0.00105202	0.00639237	211
GO:0030833 regulation of actin filament polymerization	3.13277	0.00105788	0.00640985	86
GO:0014909 smooth muscle cell migration	3.19453	0.00106166	0.00641467	47
GO:0030850 prostate gland development	3.24151	0.00106127	0.00641467	39
GO:0007033 vacuole organization	3.18459	0.00106824	0.00644542	58
GO:0046823 negative regulation of nucleocytoplasmic transport	3.21232	0.00108468	0.00653545	45
GO:1901566 organonitrogen compound biosynthetic process	3.07497	0.00108709	0.00654078	446
GO:0035051 cardiocyte differentiation	3.10716	0.00108994	0.00654878	100
GO:0050880 regulation of blood vessel size	3.09759	0.00109168	0.00655006	126
GO:0032436 positive regulation of proteasomal ubiquitin-dependent protein catabolic process	3.2384	0.00112902	0.00675529	39
GO:0048008 platelet-derived growth factor receptor signaling pathway	3.26663	0.00112788	0.00675529	34
GO:0090092 regulation of transmembrane receptor protein serine/threonine kinase signaling pathway	3.08247	0.00113131	0.00675957	146
GO:0043488 regulation of mRNA stability	3.23359	0.00113419	0.00676738	36
GO:2001252 positive regulation of chromosome organization	3.17836	0.00113925	0.00678814	46
GO:0006493 protein O-linked glycosylation	3.32648	0.00114401	0.00680712	28
GO:0032388 positive regulation of intracellular transport	3.07767	0.00114789	0.00682072	151
GO:0002064 epithelial cell development	3.08006	0.00115546	0.00685625	129
GO:0007162 negative regulation of cell adhesion	3.09545	0.00115943	0.00687031	91
GO:0071222 cellular response to lipopolysaccharide	3.10818	0.00116356	0.00688531	85
GO:0060419 heart growth	3.13282	0.00116614	0.00689113	57
GO:0048489 synaptic vesicle transport	3.12579	0.00117454	0.00692176	64
GO:0097480 establishment of synaptic vesicle localization	3.12579	0.00117454	0.00692176	64
GO:0070507 regulation of microtubule cytoskeleton organization	3.0959	0.00118529	0.00697553	85
GO:0090501 RNA phosphodiester bond hydrolysis	3.17348	0.00119178	0.00700417	44
GO:0002819 regulation of adaptive immune response	3.08326	0.00120728	0.00708557	106
GO:0000070 mitotic sister chromatid segregation	3.18518	0.00122127	0.00715793	42
GO:0034446 substrate adhesion-dependent cell spreading	3.12566	0.00123098	0.00720497	48
GO:0048024 regulation of mRNA splicing, via spliceosome	3.19986	0.00124401	0.00727138	40
GO:0010718 positive regulation of epithelial to mesenchymal transition	3.28439	0.00124659	0.00727658	27
GO:0030048 actin filament-based movement	3.13955	0.00127349	0.00742352	44
GO:0060740 prostate gland epithelium morphogenesis	3.2421	0.00127539	0.00742455	31
GO:0043255 regulation of carbohydrate biosynthetic process	3.09268	0.00129888	0.00755103	60
GO:0031076 embryonic camera-type eye development	3.146	0.00130934	0.00760159	34
GO:0043010 camera-type eye development	3.01943	0.00133458	0.00773769	239
GO:0021915 neural tube development	3.03248	0.00134455	0.00777662	128
GO:0050890 cognition	3.02402	0.00134491	0.00777662	171
GO:0051100 negative regulation of binding	3.07787	0.00136349	0.00787345	69
GO:0016458 gene silencing	3.05806	0.0013655	0.00787453	74
GO:0043966 histone H3 acetylation	3.16275	0.00136904	0.00788436	42
GO:0010976 positive regulation of neuron projection development	3.04612	0.00137534	0.00789946	84
GO:1901342 regulation of vasculature development	3.01804	0.00137444	0.00789946	173
GO:0046474 glycerophospholipid biosynthetic process	3.05954	0.00140194	0.00804152	77
GO:0045088 regulation of innate immune response	3.02334	0.00140679	0.00805861	137
GO:0043241 protein complex disassembly	3.02765	0.0014223	0.00813663	100
GO:0009991 response to extracellular stimulus	3.00712	0.00143405	0.00818208	162
GO:0071453 cellular response to oxygen levels	3.09439	0.00143318	0.00818208	50
GO:0050821 protein stabilization	3.05309	0.00144952	0.0082594	67
GO:0006476 protein deacetylation	3.11848	0.00145858	0.00830004	45
GO:0030307 positive regulation of cell growth	3.01843	0.00146656	0.00830216	93
GO:0035150 regulation of tube size	3.00385	0.0014726	0.00830216	127
GO:0042308 negative regulation of protein import into nucleus	3.13034	0.0014744	0.00830216	39
GO:0043200 response to amino acid	3.08718	0.00146606	0.00830216	45
GO:0050769 positive regulation of neurogenesis	3.00386	0.00147095	0.00830216	135
GO:0061180 mammary gland epithelium development	3.06706	0.00147146	0.00830216	50
GO:0071230 cellular response to amino acid stimulus	3.14987	0.00147277	0.00830216	35
GO:0071496 cellular response to external stimulus	3.01022	0.00146937	0.00830216	119
GO:0000724 double-strand break repair via homologous recombination	3.10119	0.00148392	0.00833397	48
GO:0000725 recombinational repair	3.10119	0.00148392	0.00833397	48
GO:0031032 actomyosin structure organization	3.07109	0.00149697	0.00839629	50
GO:0046626 regulation of insulin receptor signaling pathway	3.14985	0.00149941	0.00839903	34
GO:0048747 muscle fiber development	3.03182	0.00150813	0.00843687	67
GO:0048010 vascular endothelial growth factor receptor signaling pathway	3.12017	0.00151222	0.00844881	38
GO:0002262 myeloid cell homeostasis	3.01581	0.00152514	0.00850992	91
GO:0010830 regulation of myotube differentiation	3.05396	0.00153311	0.0085433	47
GO:0001654 eye development	2.97068	0.00155057	0.00862942	277
GO:0010952 positive regulation of peptidase activity	2.99281	0.0015564	0.00865069	120
GO:0030032 lamellipodium assembly	3.05925	0.00157181	0.00872508	45
GO:0070838 divalent metal ion transport	2.96526	0.00157922	0.00875492	294
GO:0010717 regulation of epithelial to mesenchymal transition	3.06828	0.00158648	0.00878382	42
GO:0046824 positive regulation of nucleocytoplasmic transport	2.99784	0.00160817	0.00889248	76
GO:0030326 embryonic limb morphogenesis	2.97499	0.00162036	0.00890691	119
GO:0032387 negative regulation of intracellular transport	3.00416	0.00162113	0.00890691	74
GO:0035113 embryonic appendage morphogenesis	2.97499	0.00162036	0.00890691	119
GO:0036294 cellular response to decreased oxygen levels	3.06163	0.0016182	0.00890691	46
GO:0071456 cellular response to hypoxia	3.06477	0.00161451	0.00890691	45
GO:0042991 transcription factor import into nucleus	3.02073	0.00163798	0.008988	56
GO:0007044 cell-substrate junction assembly	3.03393	0.0016504	0.00903311	47
GO:0060326 cell chemotaxis	2.96501	0.00164985	0.00903311	158
GO:0006641 triglyceride metabolic process	3.0109	0.00165539	0.00904889	61
GO:0006643 membrane lipid metabolic process	2.97302	0.00167049	0.00910899	113
GO:0032330 regulation of chondrocyte differentiation	3.10472	0.00167273	0.00910899	34
GO:1901215 negative regulation of neuron death	2.96683	0.00167149	0.00910899	126
GO:0008630 intrinsic apoptotic signaling pathway in response to DNA damage	2.98558	0.00169332	0.00920941	95
GO:0016579 protein deubiquitination	2.98786	0.00171184	0.0092984	65
GO:0008637 apoptotic mitochondrial changes	2.97673	0.00171741	0.00931691	95
GO:0016575 histone deacetylation	3.07743	0.00172084	0.00932376	41
GO:0019751 polyol metabolic process	2.98826	0.00172596	0.00933974	71
GO:0050792 regulation of viral process	2.99512	0.00174318	0.00942103	72
GO:0072593 reactive oxygen species metabolic process	2.95742	0.00174984	0.00944518	119
GO:0060560 developmental growth involved in morphogenesis	2.94878	0.00175214	0.00944573	131
GO:0006997 nucleus organization	2.98195	0.00177462	0.00955498	62
GO:0051260 protein homooligomerization	2.92987	0.00178774	0.00961359	227
GO:0030518 intracellular steroid hormone receptor signaling pathway	2.96567	0.00179244	0.00962681	76
GO:0007389 pattern specification process	2.921	0.00179557	0.00963119	389
GO:0055013 cardiac muscle cell development	3.02193	0.00179773	0.00963119	42
GO:0048608 reproductive structure development	2.92653	0.00180522	0.00965925	219
GO:0014066 regulation of phosphatidylinositol 3-kinase signaling	2.98825	0.00181017	0.0096617	58
GO:0050863 regulation of T cell activation	2.93153	0.00180924	0.0096617	180
GO:0014910 regulation of smooth muscle cell migration	3.02287	0.00182091	0.00969502	43
GO:0042063 gliogenesis	2.9302	0.00181978	0.00969502	166
GO:0086004 regulation of cardiac muscle cell contraction	3.08933	0.00183744	0.0097709	31
GO:0043467 regulation of generation of precursor metabolites and energy	2.97487	0.00186942	0.00992871	59
GO:0001843 neural tube closure	2.9576	0.00188406	0.00998276	67
GO:0060512 prostate gland morphogenesis	3.12867	0.00188424	0.00998276	27
GO:0003170 heart valve development	3.14055	0.00188795	0.00999014	25
GO:0002377 immunoglobulin production	2.96637	0.00189645	0.0100228	74
GO:0060606 tube closure	2.95323	0.00190489	0.010055	68
GO:0055065 metal ion homeostasis	2.90128	0.00191783	0.0101109	360
GO:0035265 organ growth	2.92841	0.00193601	0.0101943	95
GO:0031929 TOR signaling	3.01652	0.00194243	0.0102156	41
GO:0002822 regulation of adaptive immune response based on somatic recombination of immune receptors built from immunoglobulin superfamily domains	2.9303	0.00196477	0.0103205	96
GO:0009895 negative regulation of catabolic process	2.93891	0.00199771	0.0104807	79
GO:0048284 organelle fusion	2.97179	0.00200181	0.0104894	58
GO:0000819 sister chromatid segregation	2.96955	0.00203278	0.0106387	51
GO:0001819 positive regulation of cytokine production	2.89051	0.00205643	0.0107494	183
GO:0035329 hippo signaling	3.14956	0.00213499	0.0111465	23
GO:0035967 cellular response to topologically incorrect protein	3.01974	0.00215497	0.0112372	35
GO:0006497 protein lipidation	2.92191	0.00220805	0.0115	60
GO:0006939 smooth muscle contraction	2.88985	0.00222726	0.0115861	76
GO:0006611 protein export from nucleus	2.96688	0.00223484	0.0115975	39
GO:0046632 alpha-beta T cell differentiation	2.91233	0.00223249	0.0115975	66
GO:0007219 Notch signaling pathway	2.87758	0.00224303	0.0116259	96
GO:0002040 sprouting angiogenesis	2.94805	0.00225088	0.0116479	39
GO:0065004 protein-DNA complex assembly	2.88177	0.00225268	0.0116479	88
GO:0031334 positive regulation of protein complex assembly	2.87545	0.00225548	0.0116483	103
GO:0031503 protein complex localization	2.97101	0.00226263	0.0116713	38
GO:0006289 nucleotide-excision repair	2.97423	0.00227848	0.0117249	40
GO:0048661 positive regulation of smooth muscle cell proliferation	2.91674	0.00227753	0.0117249	56
GO:0010876 lipid localization	2.85793	0.00228551	0.011747	161
GO:0050773 regulation of dendrite development	2.88513	0.00229105	0.0117614	83
GO:0061383 trabecula morphogenesis	2.99218	0.00229541	0.0117698	32
GO:0072511 divalent inorganic cation transport	2.84484	0.00230265	0.0117929	306
GO:0045089 positive regulation of innate immune response	2.86989	0.00232391	0.0118876	107
GO:0042990 regulation of transcription factor import into nucleus	2.89675	0.00237711	0.0121453	54
GO:0040014 regulation of multicellular organism growth	2.86711	0.00238471	0.0121552	80
GO:0048864 stem cell development	2.84054	0.00238195	0.0121552	181
GO:0043666 regulation of phosphoprotein phosphatase activity	3.00766	0.00239139	0.0121749	29
GO:0002286 T cell activation involved in immune response	2.88376	0.00239761	0.0121921	59
GO:0006275 regulation of DNA replication	2.85786	0.00242261	0.0123047	95
GO:0003179 heart valve morphogenesis	3.04422	0.00246599	0.0125103	24
GO:0019725 cellular homeostasis	2.81552	0.00248823	0.0126082	463
GO:0019217 regulation of fatty acid metabolic process	2.89639	0.0024958	0.0126317	48
GO:0030183 B cell differentiation	2.84467	0.00250516	0.0126642	92
GO:0048259 regulation of receptor-mediated endocytosis	2.90368	0.00251161	0.0126818	45
GO:0051924 regulation of calcium ion transport	2.82844	0.00251725	0.0126954	150
GO:0001952 regulation of cell-matrix adhesion	2.86987	0.00252225	0.0127011	57
GO:0048546 digestive tract morphogenesis	2.8877	0.00252428	0.0127011	48
GO:1901184 regulation of ERBB signaling pathway	2.91631	0.00252891	0.0127096	38
GO:0008625 extrinsic apoptotic signaling pathway via death domain receptors	2.90636	0.00254383	0.0127696	50
GO:0034333 adherens junction assembly	2.88755	0.00255222	0.0127968	44
GO:0051101 regulation of DNA binding	2.86958	0.0025604	0.0128229	61
GO:0000302 response to reactive oxygen species	2.83834	0.00256353	0.0128236	98
GO:0016236 macroautophagy	2.92758	0.00258655	0.0129237	41
GO:2001237 negative regulation of extrinsic apoptotic signaling pathway	2.84534	0.00260672	0.0130094	74
GO:0014855 striated muscle cell proliferation	2.89403	0.00266735	0.0132966	39
GO:0048762 mesenchymal cell differentiation	2.81961	0.00267173	0.013303	100
GO:0043244 regulation of protein complex disassembly	2.8444	0.0026857	0.0133571	62
GO:0014031 mesenchymal cell development	2.81783	0.00272073	0.0135157	88
GO:0009267 cellular response to starvation	2.8331	0.00274336	0.0135856	72
GO:0042303 molting cycle	2.82166	0.00274744	0.0135856	86
GO:0042633 hair cycle	2.82166	0.00274744	0.0135856	86
GO:0051647 nucleus localization	3.03751	0.00274694	0.0135856	21
GO:0071478 cellular response to radiation	2.82124	0.0027575	0.0135991	78
GO:0090100 positive regulation of transmembrane receptor protein serine/threonine kinase signaling pathway	2.82804	0.00275945	0.0135991	65
GO:1901989 positive regulation of cell cycle phase transition	2.90535	0.00276598	0.0135991	36
GO:1901992 positive regulation of mitotic cell cycle phase transition	2.90535	0.00276598	0.0135991	36
GO:2000648 positive regulation of stem cell proliferation	2.83286	0.00275995	0.0135991	62
GO:0014812 muscle cell migration	2.84339	0.00277438	0.0136248	55
GO:0043500 muscle adaptation	2.86061	0.00278413	0.0136571	46
GO:0006354 DNA-templated transcription, elongation	2.90491	0.00281398	0.0137879	39
GO:0045995 regulation of embryonic development	2.80981	0.00281722	0.013788	84
GO:0072332 intrinsic apoptotic signaling pathway by p53 class mediator	2.84667	0.00282676	0.013819	58
GO:0034612 response to tumor necrosis factor	2.82523	0.00284386	0.0138868	69
GO:0010594 regulation of endothelial cell migration	2.81069	0.00285069	0.0139044	75
GO:0016445 somatic diversification of immunoglobulins	2.87649	0.00286524	0.0139595	45
GO:0046631 alpha-beta T cell activation	2.80545	0.00287758	0.0140038	88
GO:0002697 regulation of immune effector process	2.7798	0.00288421	0.0140202	194
GO:0050920 regulation of chemotaxis	2.78981	0.00289842	0.0140734	110
GO:0031349 positive regulation of defense response	2.77647	0.00294471	0.014282	161
GO:0000380 alternative mRNA splicing, via spliceosome	2.93063	0.00295109	0.0142968	31
GO:0061458 reproductive system development	2.76535	0.00296787	0.014362	216
GO:0006457 protein folding	2.7721	0.00302985	0.0146454	123
GO:0001505 regulation of neurotransmitter levels	2.77006	0.00305461	0.0147485	117
GO:0050731 positive regulation of peptidyl-tyrosine phosphorylation	2.76873	0.00308275	0.0148677	117
GO:0019229 regulation of vasoconstriction	2.79133	0.00314542	0.0151191	55
GO:0031398 positive regulation of protein ubiquitination	2.79811	0.00314523	0.0151191	63
GO:0048813 dendrite morphogenesis	2.77449	0.00313924	0.0151191	85
GO:0006888 ER to Golgi vesicle-mediated transport	2.86021	0.00315083	0.0151282	40
GO:0010508 positive regulation of autophagy	2.99117	0.00315926	0.0151518	21
GO:0034453 microtubule anchoring	2.91291	0.00318943	0.0152794	29
GO:0043269 regulation of ion transport	2.7334	0.00319877	0.0153071	440
GO:0032846 positive regulation of homeostatic process	2.77441	0.00321588	0.0153719	73
GO:0061025 membrane fusion	2.77624	0.00322854	0.0154153	78
GO:0000271 polysaccharide biosynthetic process	2.79576	0.0032485	0.0154591	52
GO:0007548 sex differentiation	2.7369	0.00324579	0.0154591	197
GO:0007611 learning or memory	2.74024	0.00324528	0.0154591	162
GO:0043900 regulation of multi-organism process	2.74397	0.00325745	0.0154846	150
GO:0006661 phosphatidylinositol biosynthetic process	2.80104	0.00328319	0.0155897	51
GO:1902107 positive regulation of leukocyte differentiation	2.75221	0.00328844	0.0155974	106
GO:0048596 embryonic camera-type eye morphogenesis	2.85483	0.00330607	0.0156629	24
GO:0090003 regulation of establishment of protein localization to plasma membrane	2.8472	0.00330952	0.0156629	35
GO:0043624 cellular protein complex disassembly	2.75584	0.003325	0.0157188	81
GO:0035050 embryonic heart tube development	2.75857	0.00336441	0.0158877	67
GO:0060038 cardiac muscle cell proliferation	2.81283	0.00337355	0.0159134	37
GO:0050864 regulation of B cell activation	2.75672	0.00337867	0.0159201	84
GO:0018022 peptidyl-lysine methylation	2.80478	0.00341694	0.0160828	37
GO:0051302 regulation of cell division	2.72118	0.00343246	0.0161382	176
GO:0045926 negative regulation of growth	2.7211	0.00343652	0.0161396	173
GO:0050808 synapse organization	2.72562	0.0034445	0.0161595	132
GO:0032006 regulation of TOR signaling	2.83595	0.00344918	0.0161638	34
GO:0014074 response to purine-containing compound	2.7356	0.00347859	0.0162839	83
GO:0001936 regulation of endothelial cell proliferation	2.74292	0.00349661	0.0163327	74
GO:0007229 integrin-mediated signaling pathway	2.73529	0.00349503	0.0163327	86
GO:0006816 calcium ion transport	2.70648	0.00351339	0.0163585	277
GO:0031058 positive regulation of histone modification	2.80073	0.00351251	0.0163585	38
GO:0046364 monosaccharide biosynthetic process	2.76545	0.00351354	0.0163585	52
GO:0046460 neutral lipid biosynthetic process	2.87265	0.00352543	0.0163607	25
GO:0046463 acylglycerol biosynthetic process	2.87265	0.00352543	0.0163607	25
GO:0050921 positive regulation of chemotaxis	2.74106	0.00352085	0.0163607	82
GO:0001942 hair follicle development	2.73588	0.00356074	0.0164368	78
GO:0007098 centrosome cycle	2.80752	0.00356092	0.0164368	38
GO:0022404 molting cycle process	2.73588	0.00356074	0.0164368	78
GO:0022405 hair cycle process	2.73588	0.00356074	0.0164368	78
GO:0050870 positive regulation of T cell activation	2.72239	0.0035551	0.0164368	117
GO:0003197 endocardial cushion development	2.85142	0.00357155	0.0164633	26
GO:0014896 muscle hypertrophy	2.79135	0.00358964	0.0164633	40
GO:0030968 endoplasmic reticulum unfolded protein response	2.84712	0.00358839	0.0164633	31
GO:0032314 regulation of Rac GTPase activity	2.85694	0.00358382	0.0164633	26
GO:0034620 cellular response to unfolded protein	2.84712	0.00358839	0.0164633	31
GO:2001242 regulation of intrinsic apoptotic signaling pathway	2.72614	0.00358351	0.0164633	95
GO:0019722 calcium-mediated signaling	2.7266	0.00363194	0.0166396	84
GO:0042058 regulation of epidermal growth factor receptor signaling pathway	2.78631	0.00364695	0.0166906	37
GO:0006893 Golgi to plasma membrane transport	2.87069	0.00365463	0.016708	28
GO:0043588 skin development	2.69402	0.00366455	0.0167356	226
GO:0051145 smooth muscle cell differentiation	2.74337	0.00371612	0.0169531	50
GO:0003300 cardiac muscle hypertrophy	2.78116	0.00374429	0.0170454	38
GO:0014897 striated muscle hypertrophy	2.78116	0.00374429	0.0170454	38
GO:0008589 regulation of smoothened signaling pathway	2.74835	0.00374929	0.0170502	48
GO:0019432 triglyceride biosynthetic process	2.85324	0.00376409	0.0170994	24
GO:0045833 negative regulation of lipid metabolic process	2.75309	0.00380151	0.017233	46
GO:0060444 branching involved in mammary gland duct morphogenesis	2.84962	0.00379945	0.017233	25
GO:0010565 regulation of cellular ketone metabolic process	2.70077	0.00382209	0.017308	90
GO:0050804 regulation of synaptic transmission	2.67801	0.00385744	0.0174497	208
GO:0006282 regulation of DNA repair	2.75839	0.00386512	0.0174661	48
GO:0045638 negative regulation of myeloid cell differentiation	2.7375	0.00389086	0.017564	55
GO:0043502 regulation of muscle adaptation	2.74979	0.00390677	0.0176173	39
GO:0034644 cellular response to UV	2.77444	0.0039539	0.0178112	36
GO:0001935 endothelial cell proliferation	2.69146	0.00399189	0.0179073	83
GO:0006633 fatty acid biosynthetic process	2.68024	0.00398978	0.0179073	115
GO:0010921 regulation of phosphatase activity	2.68613	0.00399094	0.0179073	89
GO:0046683 response to organophosphorus	2.69594	0.00398401	0.0179073	70
GO:0048705 skeletal system morphogenesis	2.66727	0.0039967	0.0179102	181
GO:2001056 positive regulation of cysteine-type endopeptidase activity	2.68354	0.00400729	0.017939	100
GO:0002274 myeloid leukocyte activation	2.68201	0.00403563	0.0180471	110
GO:0010811 positive regulation of cell-substrate adhesion	2.69143	0.00405567	0.0180996	67
GO:0032200 telomere organization	2.75275	0.00405578	0.0180996	39
GO:0032272 negative regulation of protein polymerization	2.7433	0.00407322	0.0181586	43
GO:0014020 primary neural tube formation	2.68484	0.00411389	0.0183138	71
GO:0042493 response to drug	2.65917	0.00411657	0.0183138	171
GO:0000018 regulation of DNA recombination	2.73708	0.00418414	0.018576	46
GO:0000723 telomere maintenance	2.74365	0.00418103	0.018576	38
GO:0043270 positive regulation of ion transport	2.65631	0.00422557	0.0187406	137
GO:0097194 execution phase of apoptosis	2.6902	0.00434375	0.0192449	59
GO:0006352 DNA-templated transcription, initiation	2.67371	0.00436611	0.0193241	66
GO:0030834 regulation of actin filament depolymerization	2.74482	0.00437787	0.0193562	33
GO:0030003 cellular cation homeostasis	2.62806	0.00439574	0.0194153	339
GO:0002761 regulation of myeloid leukocyte differentiation	2.65697	0.00446705	0.0196295	83
GO:0019395 fatty acid oxidation	2.67286	0.0044566	0.0196295	60
GO:0030198 extracellular matrix organization	2.63239	0.00446689	0.0196295	151
GO:0050919 negative chemotaxis	2.91726	0.0044587	0.0196295	16
GO:0097202 activation of cysteine-type endopeptidase activity	2.66476	0.00444967	0.0196295	70
GO:0042594 response to starvation	2.65229	0.00448465	0.0196867	81
GO:0016447 somatic recombination of immunoglobulin gene segments	2.71499	0.00451027	0.019779	42
GO:0032608 interferon-beta production	2.77858	0.00458025	0.0200493	26
GO:0060612 adipose tissue development	2.78888	0.00458122	0.0200493	24
GO:0007164 establishment of tissue polarity	2.7417	0.00459479	0.0200678	28
GO:0031529 ruffle organization	2.78344	0.00459296	0.0200678	22
GO:0043062 extracellular structure organization	2.6213	0.00460984	0.0201131	152
GO:0060048 cardiac muscle contraction	2.66571	0.00462464	0.0201573	54
GO:0034440 lipid oxidation	2.65718	0.00463228	0.0201701	62
GO:0034637 cellular carbohydrate biosynthetic process	2.65872	0.00470562	0.0204687	52
GO:0010171 body morphogenesis	2.66839	0.00471966	0.0205091	37
GO:0032312 regulation of ARF GTPase activity	2.8325	0.00474669	0.0206057	22
GO:0030219 megakaryocyte differentiation	2.72729	0.00478618	0.0207562	29
GO:0043331 response to dsRNA	2.64457	0.00480022	0.0207961	55
GO:0032606 type I interferon production	2.6914	0.00480834	0.0208103	36
GO:0048593 camera-type eye morphogenesis	2.61418	0.00484623	0.0209532	94
GO:0023061 signal release	2.58886	0.00494579	0.0213408	285
GO:0030511 positive regulation of transforming growth factor beta receptor signaling pathway	2.7882	0.0049445	0.0213408	21
GO:0070373 negative regulation of ERK1 and ERK2 cascade	2.72284	0.00495563	0.0213618	29
GO:0046467 membrane lipid biosynthetic process	2.62713	0.00496952	0.0214003	65
GO:0001736 establishment of planar polarity	2.71372	0.00498343	0.0214387	27
GO:0010038 response to metal ion	2.59503	0.00499606	0.0214502	145
GO:0030900 forebrain development	2.58603	0.0049929	0.0214502	257
GO:0045599 negative regulation of fat cell differentiation	2.69535	0.00500985	0.0214879	30
GO:0051496 positive regulation of stress fiber assembly	2.6937	0.00501716	0.0214978	31
GO:0014904 myotube cell development	2.63418	0.00503968	0.0215728	50
GO:0048645 organ formation	2.62665	0.00505561	0.0216195	50
GO:0003208 cardiac ventricle morphogenesis	2.61742	0.00507265	0.0216708	63
GO:0016601 Rac protein signal transduction	2.76888	0.00508115	0.0216856	24
GO:0035710 CD4-positive, alpha-beta T cell activation	2.644	0.00512862	0.0218665	46
GO:1901879 regulation of protein depolymerization	2.61837	0.00514318	0.0219069	56
GO:0030316 osteoclast differentiation	2.61057	0.00520215	0.0221361	68
GO:0033962 cytoplasmic mRNA processing body assembly	2.90067	0.00522825	0.0222252	16
GO:0044275 cellular carbohydrate catabolic process	2.64546	0.00524971	0.0222944	40
GO:0045600 positive regulation of fat cell differentiation	2.69674	0.00527273	0.0223701	31
GO:0032233 positive regulation of actin filament bundle assembly	2.66028	0.00532749	0.0225802	34
GO:0007568 aging	2.57955	0.00535413	0.0226707	97
GO:0001894 tissue homeostasis	2.56865	0.0053785	0.0227515	138
GO:2000117 negative regulation of cysteine-type endopeptidase activity	2.59207	0.00540791	0.0228535	75
GO:0072577 endothelial cell apoptotic process	2.6617	0.00542458	0.0229014	28
GO:0007088 regulation of mitosis	2.58551	0.00544205	0.0229077	76
GO:0016072 rRNA metabolic process	2.58564	0.00543888	0.0229077	104
GO:0051046 regulation of secretion	2.55203	0.00544096	0.0229077	444
GO:0032946 positive regulation of mononuclear cell proliferation	2.57903	0.0055022	0.0230931	94
GO:0051568 histone H3-K4 methylation	2.6947	0.00549871	0.0230931	27
GO:0055082 cellular chemical homeostasis	2.54939	0.00549643	0.0230931	385
GO:1900077 negative regulation of cellular response to insulin stimulus	2.68392	0.00553966	0.0232277	27
GO:0031668 cellular response to extracellular stimulus	2.565	0.00556366	0.0232829	104
GO:0034341 response to interferon-gamma	2.60668	0.00555909	0.0232829	46
GO:0010950 positive regulation of endopeptidase activity	2.56403	0.00557282	0.0232986	108
GO:0070936 protein K48-linked ubiquitination	2.65181	0.00563325	0.0235284	34
GO:0043276 anoikis	2.71941	0.0056484	0.0235688	23
GO:0045639 positive regulation of myeloid cell differentiation	2.5786	0.00567279	0.0236476	65
GO:0030837 negative regulation of actin filament polymerization	2.64026	0.00569558	0.0237196	34
GO:0044272 sulfur compound biosynthetic process	2.59763	0.00572899	0.0238357	56
GO:0006873 cellular ion homeostasis	2.52984	0.00582043	0.0241228	350
GO:0032648 regulation of interferon-beta production	2.69448	0.00581558	0.0241228	24
GO:0044282 small molecule catabolic process	2.53712	0.00580815	0.0241228	194
GO:0070665 positive regulation of leukocyte proliferation	2.55644	0.00581421	0.0241228	98
GO:0000184 nuclear-transcribed mRNA catabolic process, nonsense-mediated decay	2.66076	0.00583531	0.0241237	32
GO:0032273 positive regulation of protein polymerization	2.56865	0.00585439	0.0241237	58
GO:0043242 negative regulation of protein complex disassembly	2.58612	0.00584575	0.0241237	48
GO:0048706 embryonic skeletal system development	2.54192	0.00585685	0.0241237	113
GO:0051148 negative regulation of muscle cell differentiation	2.62631	0.0058599	0.0241237	33
GO:0060479 lung cell differentiation	2.68756	0.00584869	0.0241237	24
GO:0060487 lung epithelial cell differentiation	2.68756	0.00584869	0.0241237	24
GO:0042158 lipoprotein biosynthetic process	2.56542	0.00592217	0.0243568	62
GO:0043038 amino acid activation	2.62417	0.00594237	0.02437	41
GO:0043039 tRNA aminoacylation	2.62417	0.00594237	0.02437	41
GO:0050900 leukocyte migration	2.53108	0.00593517	0.02437	180
GO:0043487 regulation of RNA stability	2.5885	0.00595199	0.0243861	39
GO:0050770 regulation of axonogenesis	2.53932	0.00596205	0.0244041	98
GO:0071526 semaphorin-plexin signaling pathway	2.75918	0.00597493	0.0244336	17
GO:0060538 skeletal muscle organ development	2.53407	0.00598377	0.0244465	117
GO:0007045 cell-substrate adherens junction assembly	2.5829	0.00600432	0.024484	40
GO:0048041 focal adhesion assembly	2.5829	0.00600432	0.024484	40
GO:0002443 leukocyte mediated immunity	2.52366	0.00602413	0.0245415	206
GO:0016125 sterol metabolic process	2.53408	0.00607576	0.0247284	100
GO:0090263 positive regulation of canonical Wnt signaling pathway	2.55831	0.00609369	0.0247779	52
GO:0032944 regulation of mononuclear cell proliferation	2.52297	0.00612621	0.0248703	146
GO:0048536 spleen development	2.61644	0.00613119	0.0248703	30
GO:1901880 negative regulation of protein depolymerization	2.57013	0.00613376	0.0248703	46
GO:0019319 hexose biosynthetic process	2.56941	0.00615738	0.0249192	46
GO:0051216 cartilage development	2.51961	0.0061553	0.0249192	143
GO:0042157 lipoprotein metabolic process	2.53668	0.00617611	0.0249715	81
GO:0032615 interleukin-12 production	2.597	0.00622172	0.0251146	36
GO:0090175 regulation of establishment of planar polarity	2.63073	0.00622318	0.0251146	26
GO:0097305 response to alcohol	2.51489	0.00630736	0.0254304	116
GO:0034101 erythrocyte homeostasis	2.5321	0.00633558	0.0255203	75
GO:0006418 tRNA aminoacylation for protein translation	2.60207	0.00642077	0.0258392	38
GO:0000381 regulation of alternative mRNA splicing, via spliceosome	2.64683	0.00648682	0.0260807	25
GO:0032784 regulation of DNA-templated transcription, elongation	2.61	0.00649854	0.0261034	31
GO:0007034 vacuolar transport	2.56378	0.00651372	0.0261317	40
GO:0070830 tight junction assembly	2.72003	0.00651773	0.0261317	19
GO:0001569 patterning of blood vessels	2.53583	0.00655613	0.0262611	43
GO:0002449 lymphocyte mediated immunity	2.49578	0.0065713	0.0262739	162
GO:0010770 positive regulation of cell morphogenesis involved in differentiation	2.53767	0.00657764	0.0262739	44
GO:0042474 middle ear morphogenesis	2.62508	0.00657299	0.0262739	22
GO:0045765 regulation of angiogenesis	2.49437	0.00658528	0.02628	157
GO:0038034 signal transduction in absence of ligand	2.5136	0.00662895	0.0264053	71
GO:0097192 extrinsic apoptotic signaling pathway in absence of ligand	2.5136	0.00662895	0.0264053	71
GO:0002200 somatic diversification of immune receptors	2.53607	0.00665841	0.0264982	52
GO:0009108 coenzyme biosynthetic process	2.51938	0.00669654	0.0266253	75
GO:0050671 positive regulation of lymphocyte proliferation	2.50563	0.00672891	0.0267293	93
GO:0010001 glial cell differentiation	2.48711	0.00676012	0.0268284	138
GO:0030865 cortical cytoskeleton organization	2.65561	0.00677604	0.0268668	22
GO:0045737 positive regulation of cyclin-dependent protein kinase activity	2.66528	0.00680409	0.0269532	20
GO:0042770 signal transduction in response to DNA damage	2.52751	0.00681263	0.0269553	54
GO:0045022 early endosome to late endosome transport	2.71834	0.00682295	0.0269553	17
GO:0045879 negative regulation of smoothened signaling pathway	2.62606	0.00682342	0.0269553	24
GO:0010821 regulation of mitochondrion organization	2.50868	0.00684018	0.0269968	71
GO:0031397 negative regulation of protein ubiquitination	2.55094	0.00687338	0.0271029	35
GO:0060759 regulation of response to cytokine stimulus	2.52598	0.00689517	0.0271639	54
GO:0010332 response to gamma radiation	2.58318	0.00696441	0.0274116	32
GO:0006998 nuclear envelope organization	2.69689	0.0069778	0.0274392	18
GO:0006906 vesicle fusion	2.55173	0.00699819	0.0274943	37
GO:0038179 neurotrophin signaling pathway	2.60448	0.00703162	0.0276004	26
GO:0002312 B cell activation involved in immune response	2.52181	0.00706373	0.0276618	48
GO:0044801 single-organism membrane fusion	2.49934	0.00706655	0.0276618	66
GO:0045619 regulation of lymphocyte differentiation	2.48015	0.0070636	0.0276618	105
GO:0007006 mitochondrial membrane organization	2.51623	0.00709003	0.0277285	57
GO:0044774 mitotic DNA integrity checkpoint	2.53723	0.00711882	0.0278158	40
GO:0071356 cellular response to tumor necrosis factor	2.50401	0.00712683	0.0278218	56
GO:2000134 negative regulation of G1/S transition of mitotic cell cycle	2.54338	0.00714716	0.0278759	36
GO:0008544 epidermis development	2.4583	0.00717954	0.0278903	218
GO:0033500 carbohydrate homeostasis	2.46847	0.00718095	0.0278903	109
GO:0042593 glucose homeostasis	2.46847	0.00718095	0.0278903	109
GO:0045333 cellular respiration	2.48515	0.00718976	0.0278903	84
GO:0050670 regulation of lymphocyte proliferation	2.46593	0.00716819	0.0278903	145
GO:0061337 cardiac conduction	2.59264	0.00718782	0.0278903	24
GO:0072595 maintenance of protein localization in organelle	2.65564	0.00720034	0.0279062	20
GO:0006513 protein monoubiquitination	2.5329	0.00725893	0.0281035	35
GO:0030162 regulation of proteolysis	2.45625	0.00726432	0.0281035	180
GO:0033692 cellular polysaccharide biosynthetic process	2.50286	0.00731605	0.0282521	45
GO:0048741 skeletal muscle fiber development	2.49706	0.00732242	0.0282521	47
GO:0051897 positive regulation of protein kinase B signaling	2.48222	0.00732025	0.0282521	61
GO:0032885 regulation of polysaccharide biosynthetic process	2.53518	0.00736589	0.0283943	29
GO:0030433 ER-associated ubiquitin-dependent protein catabolic process	2.57423	0.00742516	0.0285814	28
GO:0060021 palate development	2.46533	0.00742771	0.0285814	74
GO:0033146 regulation of intracellular estrogen receptor signaling pathway	2.58972	0.0074911	0.0287739	23
GO:0086001 cardiac muscle cell action potential	2.57822	0.00748737	0.0287739	24
GO:0043489 RNA stabilization	2.60215	0.00752229	0.0288229	22
GO:0048255 mRNA stabilization	2.60215	0.00752229	0.0288229	22
GO:0051261 protein depolymerization	2.46681	0.00752396	0.0288229	68
GO:0043154 negative regulation of cysteine-type endopeptidase activity involved in apoptotic process	2.46924	0.00755213	0.028903	72
GO:0070613 regulation of protein processing	2.4398	0.00756505	0.028903	207
GO:2000351 regulation of endothelial cell apoptotic process	2.53591	0.00755865	0.028903	26
GO:0051188 cofactor biosynthetic process	2.45691	0.00759727	0.0290004	99
GO:0048286 lung alveolus development	2.48741	0.00762906	0.0290959	43
GO:0006900 membrane budding	2.56512	0.00764383	0.0291265	24
GO:0043367 CD4-positive, alpha-beta T cell differentiation	2.49579	0.00765648	0.0291488	42
GO:0006482 protein demethylation	2.61039	0.00771845	0.0292811	20
GO:0007157 heterophilic cell-cell adhesion	2.51526	0.00770647	0.0292811	32
GO:0008203 cholesterol metabolic process	2.44696	0.00771769	0.0292811	95
GO:0008214 protein dealkylation	2.61039	0.00771845	0.0292811	20
GO:0002218 activation of innate immune response	2.45155	0.00776709	0.0294248	84
GO:0051225 spindle assembly	2.50916	0.00777001	0.0294248	35
GO:0071479 cellular response to ionizing radiation	2.51721	0.00777825	0.0294301	36
GO:0019915 lipid storage	2.48358	0.00778739	0.0294388	45
GO:0007422 peripheral nervous system development	2.46062	0.00782178	0.0295428	53
GO:0006575 cellular modified amino acid metabolic process	2.437	0.00784354	0.029599	133
GO:0032655 regulation of interleukin-12 production	2.50748	0.00787898	0.0297067	34
GO:0007613 memory	2.44072	0.00792813	0.0298643	79
GO:0060071 Wnt signaling pathway, planar cell polarity pathway	2.53499	0.00793466	0.0298643	25
GO:0071887 leukocyte apoptotic process	2.44136	0.00795013	0.0298964	88
GO:0061384 heart trabecula morphogenesis	2.56792	0.0079837	0.0299964	21
GO:0009791 post-embryonic development	2.43076	0.00801817	0.0300996	94
GO:0044744 protein targeting to nucleus	2.43673	0.0080585	0.0301983	80
GO:0060216 definitive hemopoiesis	2.74097	0.00805426	0.0301983	13
GO:0051055 negative regulation of lipid biosynthetic process	2.50994	0.00814626	0.0305006	27
GO:0048588 developmental cell growth	2.42019	0.0082434	0.0308375	98
GO:0043525 positive regulation of neuron apoptotic process	2.45253	0.00826736	0.0309003	49
GO:0006094 gluconeogenesis	2.45791	0.00831603	0.0310552	42
GO:0003401 axis elongation	2.5122	0.00835207	0.0311627	28
GO:0001890 placenta development	2.40932	0.00836647	0.0311782	125
GO:0031123 RNA 3'-end processing	2.43685	0.00837961	0.0311782	55
GO:0071277 cellular response to calcium ion	2.49907	0.0083775	0.0311782	27
GO:1902041 regulation of extrinsic apoptotic signaling pathway via death domain receptors	2.5183	0.0083852	0.0311782	28
GO:0045580 regulation of T cell differentiation	2.41941	0.00845463	0.0314092	84
GO:0034728 nucleosome organization	2.41295	0.00850417	0.031566	81
GO:0034505 tooth mineralization	2.67104	0.00855074	0.0317114	10
GO:0006941 striated muscle contraction	2.41854	0.00856654	0.0317318	75
GO:0007626 locomotory behavior	2.39684	0.00857097	0.0317318	160
GO:0015672 monovalent inorganic cation transport	2.38744	0.00861282	0.0318593	367
GO:0006323 DNA packaging	2.39982	0.00865369	0.0319555	109
GO:0046620 regulation of organ growth	2.41485	0.00865297	0.0319555	67
GO:0032414 positive regulation of ion transmembrane transporter activity	2.4692	0.00871916	0.0321697	31
GO:0008333 endosome to lysosome transport	2.51415	0.00875226	0.0322641	26
GO:0045740 positive regulation of DNA replication	2.44173	0.0087643	0.0322808	46
GO:0031345 negative regulation of cell projection organization	2.40146	0.00878002	0.0323111	85
GO:0051592 response to calcium ion	2.40994	0.00880583	0.0323784	65
GO:0002221 pattern recognition receptor signaling pathway	2.40609	0.00882628	0.0324258	75
GO:0035690 cellular response to drug	2.45223	0.00893847	0.03281	33
GO:0035855 megakaryocyte development	2.63664	0.008972	0.032905	15
GO:0048644 muscle organ morphogenesis	2.39871	0.00898958	0.0329142	66
GO:2000377 regulation of reactive oxygen species metabolic process	2.41215	0.00898981	0.0329142	61
GO:0032392 DNA geometric change	2.46139	0.00902	0.0329966	31
GO:0045834 positive regulation of lipid metabolic process	2.38779	0.00903533	0.0330246	96
GO:0032728 positive regulation of interferon-beta production	2.59978	0.00908549	0.0331592	16
GO:0046165 alcohol biosynthetic process	2.38236	0.00908756	0.0331592	106
GO:0001818 negative regulation of cytokine production	2.38356	0.00912062	0.0332516	102
GO:0042098 T cell proliferation	2.37773	0.00913588	0.0332791	127
GO:0007041 lysosomal transport	2.43515	0.00917699	0.0334005	36
GO:0006509 membrane protein ectodomain proteolysis	2.46661	0.00919642	0.0334332	27
GO:0032881 regulation of polysaccharide metabolic process	2.42802	0.00920151	0.0334332	34
GO:0072384 organelle transport along microtubule	2.49965	0.00921156	0.0334415	24
GO:0032481 positive regulation of type I interferon production	2.52803	0.00929821	0.0337276	20
GO:0008631 intrinsic apoptotic signaling pathway in response to oxidative stress	2.45249	0.00933214	0.0337512	26
GO:0030330 DNA damage response, signal transduction by p53 class mediator	2.41969	0.00932586	0.0337512	45
GO:0032479 regulation of type I interferon production	2.44469	0.00931266	0.0337512	30
GO:0034502 protein localization to chromosome	2.50127	0.00933612	0.0337512	24
GO:0043902 positive regulation of multi-organism process	2.42466	0.0093554	0.0337925	38
GO:0000096 sulfur amino acid metabolic process	2.45853	0.00938551	0.0338729	26
GO:0048016 inositol phosphate-mediated signaling	2.52664	0.00939615	0.0338829	20
GO:0048485 sympathetic nervous system development	2.44618	0.00943313	0.0339877	25
GO:0032411 positive regulation of transporter activity	2.42464	0.0094454	0.0340034	36
GO:0048545 response to steroid hormone	2.35884	0.00946483	0.034025	166
GO:1901888 regulation of cell junction assembly	2.41129	0.00946721	0.034025	36
GO:0042089 cytokine biosynthetic process	2.37128	0.00950082	0.0341173	89
GO:0048167 regulation of synaptic plasticity	2.36366	0.00954959	0.0342638	105
GO:0002204 somatic recombination of immunoglobulin genes involved in immune response	2.42964	0.00960072	0.0343328	36
GO:0002208 somatic diversification of immunoglobulins involved in immune response	2.42964	0.00960072	0.0343328	36
GO:0045190 isotype switching	2.42964	0.00960072	0.0343328	36
GO:0071604 transforming growth factor beta production	2.502	0.0095803	0.0343328	19
GO:0051489 regulation of filopodium assembly	2.46727	0.00961407	0.034352	27
GO:0030042 actin filament depolymerization	2.40989	0.0096655	0.034507	35
GO:0086065 cell communication involved in cardiac conduction	2.47805	0.00974283	0.0347543	21
GO:0022406 membrane docking	2.45855	0.00975793	0.0347793	27
GO:0071634 regulation of transforming growth factor beta production	2.50121	0.009787	0.034854	18
GO:0042476 odontogenesis	2.35794	0.00981533	0.034926	81
GO:0006364 rRNA processing	2.36478	0.00983959	0.0349829	100
GO:0072527 pyrimidine-containing compound metabolic process	2.40286	0.00984758	0.0349829	38
GO:0042307 positive regulation of protein import into nucleus	2.36102	0.00993575	0.0352089	62
GO:0048144 fibroblast proliferation	2.36854	0.00993	0.0352089	64
GO:0090075 relaxation of muscle	2.45965	0.00993574	0.0352089	20
GO:0035773 insulin secretion involved in cellular response to glucose stimulus	2.40015	0.0099505	0.0352321	41
GO:0071108 protein K48-linked deubiquitination	2.58346	0.00997401	0.0352863	14
GO:0045668 negative regulation of osteoblast differentiation	2.41672	0.00998327	0.0352901	31
GO:0048469 cell maturation	2.34365	0.0100012	0.0353243	120
GO:0002758 innate immune response-activating signal transduction	2.3538	0.0100776	0.035565	78
GO:0002562 somatic diversification of immune receptors via germline recombination within a single locus	2.37665	0.0100947	0.0355671	49
GO:0016444 somatic cell DNA recombination	2.37665	0.0100947	0.0355671	49
GO:0032091 negative regulation of protein binding	2.40082	0.0101489	0.0357171	37
GO:0048771 tissue remodeling	2.33618	0.0101539	0.0357171	124
GO:0043330 response to exogenous dsRNA	2.37133	0.0101632	0.0357207	42
GO:0016577 histone demethylation	2.50523	0.0101969	0.0357514	18
GO:0031330 negative regulation of cellular catabolic process	2.37412	0.0101886	0.0357514	50
GO:0070663 regulation of leukocyte proliferation	2.33311	0.0101946	0.0357514	150
GO:0009617 response to bacterium	2.32446	0.010234	0.0358524	291
GO:0060039 pericardium development	2.42806	0.0102591	0.0359109	23
GO:0051058 negative regulation of small GTPase mediated signal transduction	2.40464	0.010312	0.0360668	31
GO:0006333 chromatin assembly or disassembly	2.33504	0.0103343	0.0361155	93
GO:0006875 cellular metal ion homeostasis	2.31964	0.0103484	0.0361353	311
GO:0019932 second-messenger-mediated signaling	2.32698	0.0103821	0.0362126	137
GO:0044380 protein localization to cytoskeleton	2.57913	0.0103958	0.0362126	14
GO:0044773 mitotic DNA damage checkpoint	2.39563	0.0103942	0.0362126	35
GO:0044247 cellular polysaccharide catabolic process	2.54419	0.0104064	0.0362203	15
GO:0071346 cellular response to interferon-gamma	2.3855	0.0104208	0.0362412	31
GO:0033077 T cell differentiation in thymus	2.34124	0.0104446	0.0362945	72
GO:0002027 regulation of heart rate	2.3403	0.0104863	0.0364101	63
GO:0014037 Schwann cell differentiation	2.41485	0.0105221	0.0364723	22
GO:0030203 glycosaminoglycan metabolic process	2.34184	0.0105297	0.0364723	68
GO:2001022 positive regulation of response to DNA damage stimulus	2.37134	0.0105225	0.0364723	44
GO:0070265 necrotic cell death	2.4033	0.0105463	0.0365007	32
GO:0001776 leukocyte homeostasis	2.35119	0.0105879	0.0366149	57
GO:0032007 negative regulation of TOR signaling	2.50459	0.0105966	0.0366157	16
GO:0018023 peptidyl-lysine trimethylation	2.51882	0.0107071	0.0369678	15
GO:0043280 positive regulation of cysteine-type endopeptidase activity involved in apoptotic process	2.32153	0.010777	0.0371794	92
GO:0071320 cellular response to cAMP	2.36082	0.0108315	0.0373375	34
GO:0002706 regulation of lymphocyte mediated immunity	2.31925	0.010893	0.0373602	91
GO:0007411 axon guidance	2.3063	0.0109006	0.0373602	147
GO:0014743 regulation of muscle hypertrophy	2.41236	0.0108566	0.0373602	25
GO:0033619 membrane protein proteolysis	2.38013	0.010901	0.0373602	31
GO:0043001 Golgi to plasma membrane protein transport	2.44328	0.0109076	0.0373602	23
GO:0060191 regulation of lipase activity	2.33218	0.0108715	0.0373602	63
GO:0097485 neuron projection guidance	2.3063	0.0109006	0.0373602	147
GO:1901216 positive regulation of neuron death	2.33901	0.0108536	0.0373602	55
GO:0007091 metaphase/anaphase transition of mitotic cell cycle	2.42003	0.0109252	0.0373609	25
GO:0044784 metaphase/anaphase transition of cell cycle	2.42003	0.0109252	0.0373609	25
GO:0007585 respiratory gaseous exchange	2.33936	0.0109716	0.0374603	44
GO:0030520 intracellular estrogen receptor signaling pathway	2.36045	0.0109649	0.0374603	32
GO:0000245 spliceosomal complex assembly	2.41701	0.0110033	0.0375088	23
GO:0044708 single-organism behavior	2.29617	0.0109962	0.0375088	322
GO:0086002 cardiac muscle cell action potential involved in contraction	2.42771	0.0110223	0.0375437	22
GO:0006518 peptide metabolic process	2.32911	0.0110363	0.0375601	72
GO:0032409 regulation of transporter activity	2.30908	0.0110445	0.0375601	97
GO:0032508 DNA duplex unwinding	2.38165	0.0110569	0.0375725	29
GO:0006505 GPI anchor metabolic process	2.39592	0.0110829	0.0376312	28
GO:0042992 negative regulation of transcription factor import into nucleus	2.41144	0.0111136	0.0377057	24
GO:0006919 activation of cysteine-type endopeptidase activity involved in apoptotic process	2.32138	0.0111598	0.0378325	65
GO:0051294 establishment of spindle orientation	2.47936	0.0111938	0.037918	17
GO:0050685 positive regulation of mRNA processing	2.44292	0.0112027	0.0379183	22
GO:0048260 positive regulation of receptor-mediated endocytosis	2.35794	0.0112123	0.0379209	32
GO:0051262 protein tetramerization	2.30724	0.0112372	0.037975	90
GO:0061298 retina vasculature development in camera-type eye	2.53521	0.011246	0.037975	13
GO:1901617 organic hydroxy compound biosynthetic process	2.29363	0.011288	0.038087	143
GO:0008217 regulation of blood pressure	2.29258	0.0113272	0.0381895	139
GO:0008088 axon cargo transport	2.3807	0.0113423	0.0382103	32
GO:0005978 glycogen biosynthetic process	2.34513	0.01139	0.0383109	32
GO:0009250 glucan biosynthetic process	2.34513	0.01139	0.0383109	32
GO:0048745 smooth muscle tissue development	2.41125	0.0115101	0.0386846	19
GO:0006891 intra-Golgi vesicle-mediated transport	2.50952	0.0115192	0.0386851	16
GO:1900087 positive regulation of G1/S transition of mitotic cell cycle	2.37995	0.0115727	0.0388344	24
GO:0051653 spindle localization	2.38126	0.0117039	0.0392439	24
GO:0009306 protein secretion	2.27731	0.0117258	0.039287	169
GO:0032088 negative regulation of NF-kappaB transcription factor activity	2.31227	0.0117437	0.039297	50
GO:0046627 negative regulation of insulin receptor signaling pathway	2.38193	0.0117653	0.039297	24
GO:0060445 branching involved in salivary gland morphogenesis	2.36085	0.0117592	0.039297	25
GO:0071241 cellular response to inorganic substance	2.29889	0.0117653	0.039297	60
GO:0002292 T cell differentiation involved in immune response	2.33774	0.0119326	0.0398248	33
GO:0030308 negative regulation of cell growth	2.27315	0.0119772	0.0398891	127
GO:0046890 regulation of lipid biosynthetic process	2.2763	0.0119792	0.0398891	102
GO:0048704 embryonic skeletal system morphogenesis	2.27807	0.011989	0.0398891	87
GO:0051783 regulation of nuclear division	2.27713	0.0119867	0.0398891	102
GO:0000281 mitotic cytokinesis	2.44211	0.0120512	0.0399422	17
GO:0043297 apical junction assembly	2.41266	0.012031	0.0399422	18
GO:0045807 positive regulation of endocytosis	2.28028	0.0120526	0.0399422	79
GO:0048520 positive regulation of behavior	2.27668	0.012055	0.0399422	96
GO:0070266 necroptotic process	2.4093	0.0120606	0.0399422	21
GO:1901605 alpha-amino acid metabolic process	2.26782	0.0120355	0.0399422	158
GO:1901983 regulation of protein acetylation	2.34715	0.0121568	0.0402298	28
GO:2000352 negative regulation of endothelial cell apoptotic process	2.42502	0.0121796	0.0402742	15
GO:0043620 regulation of DNA-templated transcription in response to stress	2.38607	0.0122085	0.0402848	20
GO:0046580 negative regulation of Ras protein signal transduction	2.33584	0.0122109	0.0402848	30
GO:2001257 regulation of cation channel activity	2.29853	0.0122003	0.0402848	42
GO:0097300 programmed necrotic cell death	2.36421	0.0122291	0.0403139	27
GO:0002293 alpha-beta T cell differentiation involved in immune response	2.32816	0.0122658	0.040373	32
GO:0006446 regulation of translational initiation	2.31582	0.0122597	0.040373	39
GO:0048524 positive regulation of viral process	2.36232	0.0122764	0.0403771	27
GO:0030835 negative regulation of actin filament depolymerization	2.35263	0.0122866	0.0403795	26
GO:0042180 cellular ketone metabolic process	2.26076	0.012323	0.0404684	133
GO:0051224 negative regulation of protein transport	2.26454	0.0123971	0.0406805	93
GO:0030071 regulation of mitotic metaphase/anaphase transition	2.35778	0.0124355	0.0407447	26
GO:1902099 regulation of metaphase/anaphase transition of cell cycle	2.35778	0.0124355	0.0407447	26
GO:0030947 regulation of vascular endothelial growth factor receptor signaling pathway	2.35624	0.012518	0.0409834	24
GO:0000086 G2/M transition of mitotic cell cycle	2.28144	0.0126022	0.0411965	55
GO:0044839 cell cycle G2/M phase transition	2.28144	0.0126022	0.0411965	55
GO:0051053 negative regulation of DNA metabolic process	2.26886	0.0126189	0.0412198	68
GO:0021987 cerebral cortex development	2.26283	0.0126438	0.0412697	69
GO:0031641 regulation of myelination	2.36535	0.0126869	0.041339	21
GO:0032607 interferon-alpha production	2.52014	0.0126934	0.041339	12
GO:0045727 positive regulation of translation	2.27956	0.0126938	0.041339	49
GO:0048278 vesicle docking	2.35956	0.0127043	0.0413417	24
GO:0030866 cortical actin cytoskeleton organization	2.39938	0.0127293	0.0413758	19
GO:0051591 response to cAMP	2.27019	0.012734	0.0413758	50
GO:0001578 microtubule bundle formation	2.30313	0.0127958	0.0414661	34
GO:0002287 alpha-beta T cell activation involved in immune response	2.30785	0.0128003	0.0414661	33
GO:0045665 negative regulation of neuron differentiation	2.26706	0.0127819	0.0414661	58
GO:0060688 regulation of morphogenesis of a branching structure	2.26956	0.0127895	0.0414661	53
GO:0090503 RNA phosphodiester bond hydrolysis, exonucleolytic	2.47934	0.0128514	0.0416004	14
GO:0008033 tRNA processing	2.27187	0.0128796	0.0416288	71
GO:0045839 negative regulation of mitosis	2.33475	0.0128702	0.0416288	27
GO:0060348 bone development	2.2444	0.0129317	0.041766	106
GO:0031638 zymogen activation	2.24847	0.0129858	0.0419093	92
GO:0015711 organic anion transport	2.2325	0.0130115	0.0419606	256
GO:0055021 regulation of cardiac muscle tissue growth	2.29107	0.013024	0.0419696	34
GO:0007569 cell aging	2.26081	0.0130479	0.042015	57
GO:0042107 cytokine metabolic process	2.24553	0.0130694	0.0420526	93
GO:0002703 regulation of leukocyte mediated immunity	2.23991	0.0131486	0.0422444	112
GO:0010611 regulation of cardiac muscle hypertrophy	2.33275	0.0131437	0.0422444	24
GO:0007031 peroxisome organization	2.31464	0.0131861	0.0423075	26
GO:2000021 regulation of ion homeostasis	2.23416	0.0131879	0.0423075	133
GO:0055012 ventricular cardiac muscle cell differentiation	2.44705	0.0132085	0.0423419	14
GO:0014068 positive regulation of phosphatidylinositol 3-kinase signaling	2.26291	0.0133359	0.0427184	45
GO:0008361 regulation of cell size	2.23773	0.0133559	0.0427508	83
GO:0006405 RNA export from nucleus	2.27092	0.0134127	0.042837	38
GO:0050873 brown fat cell differentiation	2.31198	0.013402	0.042837	27
GO:0070371 ERK1 and ERK2 cascade	2.22641	0.0134101	0.042837	143
GO:0017015 regulation of transforming growth factor beta receptor signaling pathway	2.23846	0.0134494	0.0428904	70
GO:0048048 embryonic eye morphogenesis	2.27311	0.0134425	0.0428904	29
GO:0007431 salivary gland development	2.29044	0.013491	0.0429914	28
GO:0006820 anion transport	2.21566	0.0135194	0.0430498	358
GO:0072661 protein targeting to plasma membrane	2.35357	0.0135608	0.0431497	20
GO:0051491 positive regulation of filopodium assembly	2.36179	0.0135768	0.0431687	20
GO:0043647 inositol phosphate metabolic process	2.27865	0.013631	0.0433091	31
GO:0045137 development of primary sexual characteristics	2.21672	0.0136569	0.0433593	172
GO:0007062 sister chromatid cohesion	2.27629	0.0137242	0.0435408	31
GO:0005980 glycogen catabolic process	2.42168	0.0137679	0.0436153	14
GO:0009251 glucan catabolic process	2.42168	0.0137679	0.0436153	14
GO:0002294 CD4-positive, alpha-beta T cell differentiation involved in immune response	2.28503	0.0137976	0.0436449	30
GO:0042093 T-helper cell differentiation	2.28503	0.0137976	0.0436449	30
GO:0032855 positive regulation of Rac GTPase activity	2.29299	0.0138303	0.0437165	30
GO:0061005 cell differentiation involved in kidney development	2.25933	0.0138924	0.0438803	32
GO:0070076 histone lysine demethylation	2.37955	0.0139554	0.0440472	16
GO:0001959 regulation of cytokine-mediated signaling pathway	2.2487	0.0139845	0.0441023	49
GO:0042310 vasoconstriction	2.22092	0.0139934	0.0441023	71
GO:0050679 positive regulation of epithelial cell proliferation	2.20968	0.0140393	0.0442146	126
GO:0035088 establishment or maintenance of apical/basal cell polarity	2.34228	0.0140833	0.044256	18
GO:0035272 exocrine system development	2.24999	0.0140765	0.044256	37
GO:0061245 establishment or maintenance of bipolar cell polarity	2.34228	0.0140833	0.044256	18
GO:0002260 lymphocyte homeostasis	2.25029	0.0141183	0.0443336	44
GO:0005979 regulation of glycogen biosynthetic process	2.27737	0.0142308	0.0446216	23
GO:0010962 regulation of glucan biosynthetic process	2.27737	0.0142308	0.0446216	23
GO:0048873 homeostasis of number of cells within a tissue	2.32119	0.0142479	0.0446426	21
GO:0007052 mitotic spindle organization	2.28678	0.0143197	0.044835	28
GO:0043603 cellular amide metabolic process	2.20517	0.0144229	0.0450975	108
GO:0055008 cardiac muscle tissue morphogenesis	2.22208	0.0144245	0.0450975	53
GO:0006664 glycolipid metabolic process	2.22152	0.014435	0.0450977	57
GO:0050727 regulation of inflammatory response	2.19273	0.0145406	0.0453946	176
GO:2000209 regulation of anoikis	2.34805	0.0145882	0.0455102	17
GO:0006304 DNA modification	2.21834	0.0146565	0.04569	51
GO:0032526 response to retinoic acid	2.20879	0.0146783	0.0457249	59
GO:0032856 activation of Ras GTPase activity	2.28771	0.0148569	0.0462476	22
GO:0042542 response to hydrogen peroxide	2.20454	0.0148699	0.0462546	62
GO:2000756 regulation of peptidyl-lysine acetylation	2.26128	0.0149131	0.0463556	27
GO:0048662 negative regulation of smooth muscle cell proliferation	2.27108	0.0149931	0.0465706	25
GO:0061013 regulation of mRNA catabolic process	2.39366	0.0150387	0.0466787	14
GO:0010922 positive regulation of phosphatase activity	2.31511	0.0150824	0.0467805	17
GO:0007257 activation of JUN kinase activity	2.27914	0.0151151	0.0468369	22
GO:0048145 regulation of fibroblast proliferation	2.20062	0.0151224	0.0468369	62
GO:0055076 transition metal ion homeostasis	2.19179	0.0151775	0.0469738	75
GO:0007032 endosome organization	2.30232	0.0152317	0.0471076	20
GO:0016574 histone ubiquitination	2.24735	0.0153118	0.0473215	27
GO:0016053 organic acid biosynthetic process	2.16742	0.0153721	0.0474252	233
GO:0031952 regulation of protein autophosphorylation	2.24395	0.015382	0.0474252	25
GO:0046394 carboxylic acid biosynthetic process	2.16742	0.0153721	0.0474252	233
GO:0097009 energy homeostasis	2.3893	0.0153895	0.0474252	13
GO:0042035 regulation of cytokine biosynthetic process	2.17866	0.0155421	0.0478614	79
GO:0000188 inactivation of MAPK activity	2.30392	0.0156324	0.0480362	17
GO:0022898 regulation of transmembrane transporter activity	2.17209	0.0156288	0.0480362	90
GO:0045669 positive regulation of osteoblast differentiation	2.19686	0.0156319	0.0480362	47
GO:0071248 cellular response to metal ion	2.18481	0.015684	0.0481602	54
GO:0031124 mRNA 3'-end processing	2.19361	0.0157262	0.0482555	42
GO:0002011 morphogenesis of an epithelial sheet	2.20347	0.0157691	0.0483414	33
GO:0060841 venous blood vessel development	2.36826	0.0157784	0.0483414	13
GO:1901976 regulation of cell cycle checkpoint	2.3231	0.0157879	0.0483414	17
GO:0030101 natural killer cell activation	2.17933	0.0158288	0.0484288	55
GO:0032456 endocytic recycling	2.38495	0.015839	0.0484288	14
GO:0019228 neuronal action potential	2.16785	0.0159558	0.0487513	73
GO:0086003 cardiac muscle cell contraction	2.35138	0.0159793	0.0487884	13
GO:0001881 receptor recycling	2.2305	0.0160381	0.048829	26
GO:0006733 oxidoreduction coenzyme metabolic process	2.17902	0.0160834	0.048829	60
GO:0021537 telencephalon development	2.15298	0.0160654	0.048829	151
GO:0042100 B cell proliferation	2.16259	0.0160765	0.048829	84
GO:0045446 endothelial cell differentiation	2.17238	0.0160372	0.048829	56
GO:0046902 regulation of mitochondrial membrane permeability	2.20865	0.0160643	0.048829	38
GO:0060420 regulation of heart growth	2.19342	0.0160304	0.048829	39
GO:0070849 response to epidermal growth factor	2.322	0.0160103	0.048829	16
GO:0006836 neurotransmitter transport	2.15563	0.0161114	0.0488795	118
GO:0051057 positive regulation of small GTPase mediated signal transduction	2.21375	0.0161639	0.0489699	30
GO:0051149 positive regulation of muscle cell differentiation	2.18226	0.0161545	0.0489699	39
GO:0006360 transcription from RNA polymerase I promoter	2.30087	0.0162096	0.0490392	18
GO:0021904 dorsal/ventral neural tube patterning	2.24336	0.0162083	0.0490392	21
GO:0051298 centrosome duplication	2.21487	0.0162337	0.0490775	30
GO:0016572 histone phosphorylation	2.26226	0.0163086	0.0492692	20
GO:0030282 bone mineralization	2.15837	0.0163211	0.0492725	77
GO:0016054 organic acid catabolic process	2.14694	0.0163472	0.0492822	153
GO:0046395 carboxylic acid catabolic process	2.14694	0.0163472	0.0492822	153
GO:0048678 response to axon injury	2.20738	0.0163981	0.0493372	28
GO:0061077 chaperone-mediated protein folding	2.23235	0.0163876	0.0493372	28
GO:0090311 regulation of protein deacetylation	2.25559	0.0163998	0.0493372	21
GO:0001836 release of cytochrome c from mitochondria	2.17222	0.0164194	0.0493615	52
GO:0030004 cellular monovalent inorganic cation homeostasis	2.1786	0.0164621	0.0494552	42
GO:0051531 NFAT protein import into nucleus	2.43947	0.0165251	0.0496099	10
GO:0070372 regulation of ERK1 and ERK2 cascade	2.14126	0.0166288	0.0498865	129
GO:0032647 regulation of interferon-alpha production	2.39839	0.0166746	0.0499889	11
GO:0033598 mammary gland epithelial cell proliferation	2.22015	0.0167342	0.0500304	24
GO:0051293 establishment of spindle localization	2.2305	0.0167121	0.0500304	22
GO:0060761 negative regulation of response to cytokine stimulus	2.20874	0.0167349	0.0500304	29
GO:0090329 regulation of DNA-dependent DNA replication	2.25012	0.0167168	0.0500304	22
GO:0018345 protein palmitoylation	2.24333	0.0169146	0.0505325	23
GO:0006506 GPI anchor biosynthetic process	2.21652	0.016944	0.050585	26
GO:0006665 sphingolipid metabolic process	2.13817	0.0171061	0.0510337	83
GO:0006022 aminoglycan metabolic process	2.13987	0.0171645	0.0511227	78
GO:0006901 vesicle coating	2.29454	0.0171525	0.0511227	14
GO:0034762 regulation of transmembrane transport	2.12162	0.0171716	0.0511227	265
GO:0001954 positive regulation of cell-matrix adhesion	2.18258	0.0171951	0.0511572	27
GO:0003158 endothelium development	2.14634	0.0172081	0.0511605	50
GO:0001945 lymph vessel development	2.212	0.0173179	0.0514072	18
GO:0048538 thymus development	2.16548	0.0173269	0.0514072	35
GO:0072111 cell proliferation involved in kidney development	2.27878	0.0173057	0.0514072	14
GO:0043277 apoptotic cell clearance	2.26648	0.017371	0.0514669	19
GO:0045932 negative regulation of muscle contraction	2.212	0.0173676	0.0514669	19
GO:2001251 negative regulation of chromosome organization	2.16911	0.0174323	0.0516129	34
GO:0070873 regulation of glycogen metabolic process	2.16886	0.0175168	0.0518275	28
GO:0030510 regulation of BMP signaling pathway	2.13081	0.0175855	0.0519946	66
GO:0045931 positive regulation of mitotic cell cycle	2.19069	0.0175974	0.0519946	29
GO:0050866 negative regulation of cell activation	2.12059	0.0176249	0.0520401	104
GO:0002224 toll-like receptor signaling pathway	2.13651	0.0176588	0.052089	58
GO:0051881 regulation of mitochondrial membrane potential	2.16701	0.0176657	0.052089	37
GO:0002062 chondrocyte differentiation	2.12436	0.0177762	0.0523789	67
GO:0016925 protein sumoylation	2.18031	0.0178055	0.0524294	27
GO:0042102 positive regulation of T cell proliferation	2.13357	0.0178433	0.0524975	63
GO:0045907 positive regulation of vasoconstriction	2.1493	0.0178531	0.0524975	31
GO:0006376 mRNA splice site selection	2.259	0.0178913	0.052574	15
GO:0048268 clathrin coat assembly	2.33713	0.0179825	0.052806	11
GO:0002320 lymphoid progenitor cell differentiation	2.23765	0.0180077	0.0528439	17
GO:0097306 cellular response to alcohol	2.12814	0.0180546	0.0529454	47
GO:0090132 epithelium migration	2.12325	0.0180769	0.0529748	54
GO:0031063 regulation of histone deacetylation	2.24475	0.018119	0.0530619	17
GO:1901379 regulation of potassium ion transmembrane transport	2.20776	0.0181558	0.0531335	20
GO:0050714 positive regulation of protein secretion	2.11252	0.0182002	0.0532271	88
GO:1901019 regulation of calcium ion transmembrane transporter activity	2.14494	0.0182274	0.0532705	33
GO:0070979 protein K11-linked ubiquitination	2.21674	0.0182458	0.0532881	21
GO:0002076 osteoblast development	2.28365	0.0182715	0.0533271	15
GO:0002831 regulation of response to biotic stimulus	2.11895	0.0183153	0.0534185	66
GO:0086091 regulation of heart rate by cardiac conduction	2.24648	0.0183696	0.0535408	17
GO:0000272 polysaccharide catabolic process	2.22271	0.018395	0.0535785	17
GO:0045913 positive regulation of carbohydrate metabolic process	2.12746	0.0184241	0.0536268	42
GO:0045058 T cell selection	2.14243	0.0185026	0.053819	34
GO:0050775 positive regulation of dendrite morphogenesis	2.25745	0.0185954	0.0540158	16
GO:0060322 head development	2.11508	0.0185932	0.0540158	46
GO:0086009 membrane repolarization	2.21284	0.0186613	0.0541706	18
GO:0048011 neurotrophin TRK receptor signaling pathway	2.21135	0.0186769	0.0541793	19
GO:0032412 regulation of ion transmembrane transporter activity	2.09876	0.0186999	0.0542095	86
GO:0016052 carbohydrate catabolic process	2.09704	0.0187368	0.0542799	95
GO:0007029 endoplasmic reticulum organization	2.19265	0.0187823	0.054375	22
GO:0048806 genitalia development	2.1156	0.0188152	0.0544337	42
GO:0035924 cellular response to vascular endothelial growth factor stimulus	2.1603	0.0188286	0.054436	22
GO:0048525 negative regulation of viral process	2.1174	0.0189586	0.0547748	49
GO:0006909 phagocytosis	2.09222	0.0190363	0.0549624	91

## Sheet: Gard1vsPBS1 MolFunction
Supplementary Table 2
GO_ID	stat.mean.less	p.val.less	q.val.less	set.size.less
GO:0003735 structural constituent of ribosome	-7.36634	6.41193e-12	5.6425e-09	108
GO:0042379 chemokine receptor binding	-3.98665	7.45778e-05	0.0328142	43
GO:0008009 chemokine activity	-3.81602	0.000154792	0.0454057	34
GO:0005198 structural molecule activity	-3.54012	0.000213494	0.0469686	386

## Sheet: Gard2vsPBS2 MolFunction
Supplementary Table 4
GO_ID	stat.mean.greater	p.val.greater	q.val.greater	set.size.greater
GO:0019900 kinase binding	9.6087	1.05085e-20	9.24745e-18	421
GO:0019901 protein kinase binding	9.18527	4.35588e-19	1.91659e-16	381
GO:0004672 protein kinase activity	8.09015	1.0844e-15	3.1809e-13	499
GO:0060589 nucleoside-triphosphatase regulator activity	8.02659	1.26652e-14	2.65656e-12	227
GO:0030695 GTPase regulator activity	8.02246	1.50941e-14	2.65656e-12	216
GO:0016874 ligase activity	7.50126	1.13763e-13	1.66853e-11	396
GO:0005096 GTPase activator activity	7.49222	6.58559e-13	7.24415e-11	187
GO:0004674 protein serine/threonine kinase activity	7.2597	6.07411e-13	7.24415e-11	373
GO:0008134 transcription factor binding	7.10473	1.52973e-12	1.49573e-10	398
GO:0008047 enzyme activator activity	7.04897	3.46121e-12	3.04586e-10	301
GO:0016879 ligase activity, forming carbon-nitrogen bonds	6.983	7.41189e-12	5.92951e-10	255
GO:0016881 acid-amino acid ligase activity	6.94314	1.20116e-11	8.80851e-10	228
GO:0019787 small conjugating protein ligase activity	6.85151	2.28716e-11	1.54823e-09	215
GO:0004842 ubiquitin-protein ligase activity	6.80824	3.33124e-11	2.09392e-09	200
GO:0003779 actin binding	6.46686	1.18248e-10	6.93719e-09	312
GO:0005083 small GTPase regulator activity	6.36624	1.22034e-09	6.31708e-08	124
GO:0005085 guanyl-nucleotide exchange factor activity	6.31435	9.29125e-10	5.11019e-08	154
GO:0051020 GTPase binding	6.2131	1.33443e-09	6.52388e-08	159
GO:0031267 small GTPase binding	6.17409	1.79689e-09	8.32243e-08	150
GO:0016887 ATPase activity	5.91924	3.56936e-09	1.49573e-07	259
GO:0042578 phosphoric ester hydrolase activity	5.90896	3.2059e-09	1.4106e-07	295
GO:0017016 Ras GTPase binding	5.89103	8.53114e-09	3.26409e-07	141
GO:0003682 chromatin binding	5.75324	7.1495e-09	2.8598e-07	325
GO:0016791 phosphatase activity	5.64469	1.67562e-08	6.14393e-07	221
GO:0000988 protein binding transcription factor activity	5.53832	2.2344e-08	7.8651e-07	350
GO:0005525 GTP binding	5.50989	2.97932e-08	1.00839e-06	309
GO:0000989 transcription factor binding transcription factor activity	5.47761	3.11671e-08	1.01582e-06	346
GO:0005088 Ras guanyl-nucleotide exchange factor activity	5.42497	1.61426e-07	4.43921e-06	95
GO:0019001 guanyl nucleotide binding	5.40251	5.02767e-08	1.58013e-06	328
GO:0032561 guanyl ribonucleotide binding	5.3835	5.56258e-08	1.68796e-06	327
GO:0042623 ATPase activity, coupled	5.36444	8.09866e-08	2.37561e-06	203
GO:0003712 transcription cofactor activity	5.26825	9.81773e-08	2.78697e-06	310
GO:0005099 Ras GTPase activator activity	5.24878	5.2504e-07	1.21588e-05	77
GO:0017124 SH3 domain binding	5.23466	3.30235e-07	8.34594e-06	102
GO:0008022 protein C-terminus binding	5.21582	2.19825e-07	5.86199e-06	150
GO:0005543 phospholipid binding	5.05885	3.31941e-07	8.34594e-06	226
GO:0035091 phosphatidylinositol binding	5.05121	4.47849e-07	1.06516e-05	147
GO:0008289 lipid binding	4.97282	4.02679e-07	9.84327e-06	456
GO:0031625 ubiquitin protein ligase binding	4.93643	8.36697e-07	1.84073e-05	134
GO:0044389 small conjugating protein ligase binding	4.93643	8.36697e-07	1.84073e-05	134
GO:0046982 protein heterodimerization activity	4.76647	1.13231e-06	2.43032e-05	395
GO:0004386 helicase activity	4.7252	2.3344e-06	4.80368e-05	124
GO:0048037 cofactor binding	4.64558	2.34725e-06	4.80368e-05	234
GO:0005089 Rho guanyl-nucleotide exchange factor activity	4.57372	1.02992e-05	0.000177777	57
GO:0042393 histone binding	4.52273	6.6109e-06	0.000123779	100
GO:0015631 tubulin binding	4.51981	4.4997e-06	8.9994e-05	190
GO:0000975 regulatory region DNA binding	4.41147	6.03393e-06	0.000115432	334
GO:0001067 regulatory region nucleic acid binding	4.41147	6.03393e-06	0.000115432	334
GO:0004721 phosphoprotein phosphatase activity	4.40857	7.66587e-06	0.000140541	147
GO:0019902 phosphatase binding	4.3598	1.0303e-05	0.000177777	129
GO:0003713 transcription coactivator activity	4.3267	1.02843e-05	0.000177777	177
GO:0044212 transcription regulatory region DNA binding	4.27893	1.08676e-05	0.000183913	328
GO:0008013 beta-catenin binding	4.25351	2.56746e-05	0.000403458	61
GO:0050662 coenzyme binding	4.24283	1.52198e-05	0.000252706	171
GO:0008017 microtubule binding	4.19221	2.04349e-05	0.000333013	137
GO:0016747 transferase activity, transferring acyl groups other than amino-acyl groups	4.15974	2.13135e-05	0.000341016	165
GO:0019903 protein phosphatase binding	4.1315	3.19029e-05	0.00047584	91
GO:0003924 GTPase activity	4.1275	2.62113e-05	0.000404666	145
GO:0001085 RNA polymerase II transcription factor binding	4.12524	3.10461e-05	0.000471044	86
GO:0004402 histone acetyltransferase activity	4.0579	8.25081e-05	0.00108369	47
GO:0008168 methyltransferase activity	4.04727	3.57323e-05	0.000524074	162
GO:0030165 PDZ domain binding	4.04289	3.93093e-05	0.000567085	109
GO:0032182 small conjugating protein binding	4.02827	6.49057e-05	0.000866565	66
GO:0016741 transferase activity, transferring one-carbon groups	3.98557	4.48168e-05	0.00063611	169
GO:0017048 Rho GTPase binding	3.97106	9.33713e-05	0.00115728	52
GO:0004713 protein tyrosine kinase activity	3.95874	5.33672e-05	0.000745446	119
GO:0005516 calmodulin binding	3.90107	6.43321e-05	0.000866565	135
GO:0016757 transferase activity, transferring glycosyl groups	3.86709	6.49924e-05	0.000866565	217
GO:0035257 nuclear hormone receptor binding	3.84824	9.0644e-05	0.00115604	88
GO:0047485 protein N-terminus binding	3.83058	0.000110984	0.00133788	79
GO:0004518 nuclease activity	3.79913	9.20849e-05	0.00115728	153
GO:0000287 magnesium ion binding	3.79834	9.00668e-05	0.00115604	151
GO:0005097 Rab GTPase activator activity	3.76816	0.000259479	0.0028904	36
GO:0016746 transferase activity, transferring acyl groups	3.76368	9.75225e-05	0.00119194	205
GO:0016407 acetyltransferase activity	3.73684	0.000141731	0.00168545	84
GO:0003697 single-stranded DNA binding	3.67402	0.00023667	0.00270121	56
GO:0004725 protein tyrosine phosphatase activity	3.65633	0.000179819	0.00208212	85
GO:0043566 structure-specific DNA binding	3.60974	0.000174486	0.0020473	197
GO:0046332 SMAD binding	3.59922	0.000239425	0.00270121	61
GO:0008080 N-acetyltransferase activity	3.55029	0.000288634	0.00313578	71
GO:0043130 ubiquitin binding	3.53912	0.000368343	0.00390533	57
GO:0051219 phosphoprotein binding	3.46658	0.00042446	0.0043787	61
GO:0005509 calcium ion binding	3.46492	0.000277631	0.00305394	489
GO:0008026 ATP-dependent helicase activity	3.46124	0.000427918	0.0043787	61
GO:0070035 purine NTP-dependent helicase activity	3.46124	0.000427918	0.0043787	61
GO:0019838 growth factor binding	3.43481	0.000365987	0.00390533	102
GO:0004527 exonuclease activity	3.39314	0.000616314	0.00609389	51
GO:0008757 S-adenosylmethionine-dependent methyltransferase activity	3.38687	0.000476373	0.00481849	85
GO:0035258 steroid hormone receptor binding	3.345	0.000663314	0.00648574	52
GO:0051427 hormone receptor binding	3.32771	0.000525439	0.00525439	107
GO:0050839 cell adhesion molecule binding	3.29377	0.000683088	0.00653389	60
GO:0001046 core promoter sequence-specific DNA binding	3.28776	0.000889544	0.00790705	40
GO:0070491 repressing transcription factor binding	3.28343	0.000909051	0.00799965	43
GO:0008094 DNA-dependent ATPase activity	3.2772	0.000824687	0.00755963	54
GO:0003729 mRNA binding	3.26167	0.000676113	0.00653389	99
GO:0017137 Rab GTPase binding	3.24759	0.000836441	0.00758833	56
GO:0015399 primary active transmembrane transporter activity	3.22293	0.000793649	0.00742991	88
GO:0015405 P-P-bond-hydrolysis-driven transmembrane transporter activity	3.22293	0.000793649	0.00742991	88
GO:0016820 hydrolase activity, acting on acid anhydrides, catalyzing transmembrane movement of substances	3.20427	0.000848908	0.00762285	85
GO:0019207 kinase regulator activity	3.20198	0.000816133	0.00755963	104
GO:0003730 mRNA 3'-UTR binding	3.20155	0.00141337	0.0114107	30
GO:0050660 flavin adenine dinucleotide binding	3.19748	0.000926633	0.00800107	64
GO:0016779 nucleotidyltransferase activity	3.17619	0.000936281	0.00800107	97
GO:0042626 ATPase activity, coupled to transmembrane movement of substances	3.17422	0.000936489	0.00800107	84
GO:0004221 ubiquitin thiolesterase activity	3.12351	0.00196825	0.0149315	26
GO:0016410 N-acyltransferase activity	3.10679	0.00115107	0.00973981	84
GO:0019199 transmembrane receptor protein kinase activity	3.08566	0.00127836	0.0107139	66
GO:0044325 ion channel binding	3.07743	0.001321	0.0109668	68
GO:0019783 small conjugating protein-specific protease activity	3.06634	0.0013884	0.0114107	58
GO:0004540 ribonuclease activity	3.05206	0.00142724	0.0114179	67
GO:0001047 core promoter binding	3.04644	0.00144801	0.0114797	65
GO:0035035 histone acetyltransferase binding	3.04264	0.00320262	0.0213508	18
GO:0016706 oxidoreductase activity, acting on paired donors, with incorporation or reduction of molecular oxygen, 2-oxoglutarate as one donor, and incorporation of one atom each of oxygen into both donors	3.02723	0.00180765	0.0139538	41
GO:0051018 protein kinase A binding	3.01527	0.00210204	0.0156183	32
GO:0005126 cytokine receptor binding	3.00674	0.00141049	0.0114107	207
GO:0031072 heat shock protein binding	3.0011	0.00178317	0.0138866	58
GO:0004702 receptor signaling protein serine/threonine kinase activity	2.9956	0.00171257	0.0134559	62
GO:0030971 receptor tyrosine kinase binding	2.97008	0.00244526	0.0172146	35
GO:0051015 actin filament binding	2.95764	0.00187459	0.0143447	69
GO:0008276 protein methyltransferase activity	2.94006	0.0021061	0.0156183	59
GO:0042826 histone deacetylase binding	2.92848	0.00211202	0.0156183	58
GO:0036459 ubiquitinyl hydrolase activity	2.89645	0.00233032	0.0166722	55
GO:0005057 receptor signaling protein activity	2.89234	0.00216856	0.0159028	92
GO:0043548 phosphatidylinositol 3-kinase binding	2.8916	0.0037793	0.0240999	24
GO:0043492 ATPase activity, coupled to movement of substances	2.8842	0.00227127	0.0164852	85
GO:0043021 ribonucleoprotein complex binding	2.87727	0.00261829	0.0181425	60
GO:0051019 mitogen-activated protein kinase binding	2.86793	0.00460741	0.0283533	19
GO:1901981 phosphatidylinositol phosphate binding	2.86689	0.0023896	0.0169584	80
GO:0022804 active transmembrane transporter activity	2.84909	0.00228545	0.0164852	258
GO:0002039 p53 binding	2.84589	0.00287396	0.0197386	56
GO:0051213 dioxygenase activity	2.83887	0.00261781	0.0181425	80
GO:0033613 activating transcription factor binding	2.82713	0.0028935	0.0197386	49
GO:0030331 estrogen receptor binding	2.82325	0.00364571	0.0235899	30
GO:0052866 phosphatidylinositol phosphate phosphatase activity	2.81824	0.00555854	0.0319707	17
GO:0008060 ARF GTPase activator activity	2.81822	0.00490234	0.0291491	22
GO:0005545 1-phosphatidylinositol binding	2.80242	0.00719295	0.0374544	13
GO:0060090 binding, bridging	2.78386	0.00308653	0.0207748	81
GO:0031690 adrenergic receptor binding	2.77808	0.00569025	0.0320989	16
GO:0016409 palmitoyltransferase activity	2.77562	0.00484083	0.0289791	25
GO:0004843 ubiquitin-specific protease activity	2.77145	0.00337819	0.0222942	51
GO:0017112 Rab guanyl-nucleotide exchange factor activity	2.7693	0.00566838	0.0320989	21
GO:0004722 protein serine/threonine phosphatase activity	2.76716	0.00368386	0.0236627	44
GO:0016758 transferase activity, transferring hexosyl groups	2.76036	0.00309261	0.0207748	147
GO:0001012 RNA polymerase II regulatory region DNA binding	2.71805	0.00355696	0.0231861	110
GO:0008324 cation transmembrane transporter activity	2.71305	0.0033948	0.0222942	483
GO:0008536 Ran GTPase binding	2.70491	0.00623026	0.0339524	20
GO:0019003 GDP binding	2.70076	0.00455879	0.0282516	44
GO:0008135 translation factor activity, nucleic acid binding	2.68125	0.00422787	0.0265752	77
GO:0005178 integrin binding	2.68041	0.00420776	0.0265752	71
GO:0004812 aminoacyl-tRNA ligase activity	2.6716	0.00531121	0.0307491	40
GO:0016875 ligase activity, forming carbon-oxygen bonds	2.6716	0.00531121	0.0307491	40
GO:0016876 ligase activity, forming aminoacyl-tRNA and related compounds	2.6716	0.00531121	0.0307491	40
GO:0019955 cytokine binding	2.66689	0.00448026	0.0279619	60
GO:0034593 phosphatidylinositol bisphosphate phosphatase activity	2.66645	0.0111036	0.0482593	11
GO:0003684 damaged DNA binding	2.66354	0.00567427	0.0320989	31
GO:0005100 Rho GTPase activator activity	2.65388	0.00681034	0.036103	24
GO:0000979 RNA polymerase II core promoter sequence-specific DNA binding	2.63306	0.00627995	0.0339524	27
GO:0045182 translation regulator activity	2.62368	0.00628892	0.0339524	26
GO:0015923 mannosidase activity	2.61424	0.010884	0.0482593	13
GO:0008234 cysteine-type peptidase activity	2.60985	0.00479503	0.0289057	136
GO:0032947 protein complex scaffold	2.60839	0.00576613	0.0323197	45
GO:0001103 RNA polymerase II repressing transcription factor binding	2.60772	0.00698628	0.036814	23
GO:0042277 peptide binding	2.60549	0.00478145	0.0289057	188
GO:0000981 sequence-specific DNA binding RNA polymerase II transcription factor activity	2.60017	0.00479572	0.0289057	256
GO:0004532 exoribonuclease activity	2.58247	0.00936607	0.0443126	17
GO:0033218 amide binding	2.57069	0.00527483	0.0307491	192
GO:0030371 translation repressor activity	2.5645	0.0109248	0.0482593	13
GO:0035064 methylated histone residue binding	2.56294	0.00664137	0.0354438	37
GO:0008408 3'-5' exonuclease activity	2.56024	0.0075091	0.0381966	28
GO:0070063 RNA polymerase binding	2.55731	0.00947772	0.0443638	18
GO:0001948 glycoprotein binding	2.55437	0.0058746	0.0327193	75
GO:0030674 protein binding, bridging	2.55158	0.00599515	0.0329733	72
GO:0019887 protein kinase regulator activity	2.55059	0.00591931	0.032761	84
GO:0042054 histone methyltransferase activity	2.5435	0.0066457	0.0354438	44
GO:0003678 DNA helicase activity	2.54188	0.00748302	0.0381966	30
GO:0005547 phosphatidylinositol-3,4,5-trisphosphate binding	2.52872	0.00783303	0.0391652	27
GO:0016896 exoribonuclease activity, producing 5'-phosphomonoesters	2.5128	0.0111513	0.0482593	16
GO:0005080 protein kinase C binding	2.51015	0.00746223	0.0381966	42
GO:0016796 exonuclease activity, active with either ribo- or deoxyribonucleic acids and producing 5'-phosphomonoesters	2.50436	0.00974582	0.0451385	21
GO:0004559 alpha-mannosidase activity	2.48977	0.0144612	0.0581089	12
GO:0004519 endonuclease activity	2.47957	0.00705099	0.0369337	104
GO:0048365 Rac GTPase binding	2.47678	0.0102927	0.0471748	21
GO:0004697 protein kinase C activity	2.47067	0.0142405	0.0574847	13
GO:0004714 transmembrane receptor protein tyrosine kinase activity	2.46298	0.00777888	0.0391167	55
GO:0004197 cysteine-type endopeptidase activity	2.46043	0.00841849	0.0409297	46
GO:0008170 N-methyltransferase activity	2.46019	0.00793555	0.0394536	57
GO:0000982 RNA polymerase II core promoter proximal region sequence-specific DNA binding transcription factor activity	2.45942	0.00735927	0.038095	110
GO:0016922 ligand-dependent nuclear receptor binding	2.45693	0.0106965	0.0482593	21
GO:0000977 RNA polymerase II regulatory region sequence-specific DNA binding	2.4479	0.00761965	0.0385362	103
GO:0016278 lysine N-methyltransferase activity	2.43763	0.00891352	0.0423994	38
GO:0016279 protein-lysine N-methyltransferase activity	2.43763	0.00891352	0.0423994	38
GO:0004715 non-membrane spanning protein tyrosine kinase activity	2.42959	0.00947335	0.0443638	35
GO:0000149 SNARE binding	2.42904	0.00848632	0.0410328	61
GO:0016853 isomerase activity	2.42797	0.00799202	0.0395111	123
GO:0008565 protein transporter activity	2.42183	0.00864581	0.0415755	60
GO:0003690 double-stranded DNA binding	2.4218	0.00813922	0.0397918	112
GO:0031406 carboxylic acid binding	2.41867	0.00807555	0.039701	170
GO:0032452 histone demethylase activity	2.40821	0.0142363	0.0574847	14
GO:0043425 bHLH transcription factor binding	2.38985	0.0122122	0.0506921	22
GO:0046875 ephrin receptor binding	2.38086	0.0111874	0.0482593	30
GO:0042169 SH2 domain binding	2.37725	0.0114431	0.0484132	27
GO:0030374 ligand-dependent nuclear receptor transcription coactivator activity	2.37182	0.0107963	0.0482593	36
GO:0005539 glycosaminoglycan binding	2.35335	0.00965768	0.044967	147
GO:0042625 ATPase activity, coupled to transmembrane movement of ions	2.3523	0.0104979	0.0478659	56
GO:0016811 hydrolase activity, acting on carbon-nitrogen (but not peptide) bonds, in linear amides	2.35055	0.0109219	0.0482593	49
GO:0000175 3'-5'-exoribonuclease activity	2.33687	0.0168409	0.0658667	14
GO:0018024 histone-lysine N-methyltransferase activity	2.3309	0.0118074	0.0494786	33
GO:0043177 organic acid binding	2.32715	0.0102925	0.0471748	173
GO:0051536 iron-sulfur cluster binding	2.32675	0.0113592	0.0484132	56
GO:0051540 metal cluster binding	2.32675	0.0113592	0.0484132	56
GO:0003743 translation initiation factor activity	2.32404	0.0114374	0.0484132	50
GO:0004896 cytokine receptor activity	2.32273	0.010996	0.0482593	69
GO:0003714 transcription corepressor activity	2.32063	0.0105987	0.0480765	115
GO:0032794 GTPase activating protein binding	2.31642	0.0166164	0.0652786	15
GO:0010485 H4 histone acetyltransferase activity	2.31169	0.017607	0.0679567	14
GO:0004535 poly(A)-specific ribonuclease activity	2.30452	0.0219238	0.0778727	10
GO:0030676 Rac guanyl-nucleotide exchange factor activity	2.29924	0.0206592	0.0751242	11
GO:1901681 sulfur compound binding	2.29682	0.0111681	0.0482593	161
GO:0008238 exopeptidase activity	2.29489	0.0116815	0.0491851	84
GO:0016798 hydrolase activity, acting on glycosyl bonds	2.27072	0.0121143	0.0505239	112
GO:0050998 nitric-oxide synthase binding	2.26986	0.016436	0.0648594	17
GO:0019829 cation-transporting ATPase activity	2.26775	0.012979	0.0533718	55
GO:0052745 inositol phosphate phosphatase activity	2.25985	0.0190898	0.0717842	15
GO:0016829 lyase activity	2.25812	0.0124519	0.0514446	138
GO:0031593 polyubiquitin binding	2.25702	0.0158504	0.0628303	26
GO:0030332 cyclin binding	2.25526	0.0172308	0.0667976	17
GO:0035173 histone kinase activity	2.23032	0.0212112	0.0764761	13
GO:0000976 transcription regulatory region sequence-specific DNA binding	2.22768	0.0133061	0.0544621	160
GO:0034237 protein kinase A regulatory subunit binding	2.22487	0.021946	0.0778727	11
GO:0033549 MAP kinase phosphatase activity	2.22187	0.0189378	0.0717842	13
GO:0008237 metallopeptidase activity	2.20793	0.0140179	0.0571098	159
GO:0051539 4 iron, 4 sulfur cluster binding	2.19822	0.0170908	0.0665482	32
GO:0004675 transmembrane receptor protein serine/threonine kinase activity	2.19692	0.02348	0.0799059	11
GO:0005024 transforming growth factor beta-activated receptor activity	2.19692	0.02348	0.0799059	11
GO:0032266 phosphatidylinositol-3-phosphate binding	2.19352	0.0192542	0.0717951	20
GO:0070412 R-SMAD binding	2.18995	0.0189907	0.0717842	18
GO:0004003 ATP-dependent DNA helicase activity	2.18687	0.017996	0.0691549	23
GO:0016810 hydrolase activity, acting on carbon-nitrogen (but not peptide) bonds	2.1743	0.0156855	0.0624583	93
GO:0001076 RNA polymerase II transcription factor binding transcription factor activity	2.16844	0.0156852	0.0624583	99
GO:0030169 low-density lipoprotein particle binding	2.16267	0.0222817	0.0785509	15
GO:0017166 vinculin binding	2.16149	0.0249232	0.0840324	11
GO:0045309 protein phosphorylated amino acid binding	2.15445	0.0204754	0.0750766	21
GO:0019213 deacetylase activity	2.13429	0.0206138	0.0751242	27
GO:0016763 transferase activity, transferring pentosyl groups	2.13279	0.0185953	0.0711473	39
GO:0035254 glutamate receptor binding	2.12267	0.0191697	0.0717842	33
GO:0005487 nucleocytoplasmic transporter activity	2.1088	0.0294309	0.0929188	11
GO:0005161 platelet-derived growth factor receptor binding	2.10821	0.0304823	0.0954605	10
GO:0070577 histone acetyl-lysine binding	2.10308	0.0271545	0.0881771	14
GO:0019210 kinase inhibitor activity	2.09923	0.0203804	0.0750408	36
GO:0003727 single-stranded RNA binding	2.09617	0.0198196	0.0732825	46
GO:0005548 phospholipid transporter activity	2.09449	0.0211498	0.0764761	26
GO:0031435 mitogen-activated protein kinase kinase kinase binding	2.09342	0.0229497	0.0799059	20
GO:0035591 signaling adaptor activity	2.09112	0.0212916	0.0764761	32
GO:0016597 amino acid binding	2.0875	0.0191495	0.0717842	95
GO:0008194 UDP-glycosyltransferase activity	2.0815	0.0193896	0.0719953	104
GO:0031434 mitogen-activated protein kinase kinase binding	2.07459	0.0261444	0.087148	15
GO:0008179 adenylate cyclase binding	2.06459	0.0260862	0.087148	13
GO:0051082 unfolded protein binding	2.06075	0.0217808	0.0778727	47
GO:0001102 RNA polymerase II activating transcription factor binding	2.05145	0.0223156	0.0785509	31
GO:0004860 protein kinase inhibitor activity	2.04848	0.0232721	0.0799059	32
GO:0017017 MAP kinase tyrosine/serine/threonine phosphatase activity	2.04802	0.0273553	0.088438	12
GO:0008187 poly-pyrimidine tract binding	2.04159	0.0286034	0.0911992	13
GO:0072341 modified amino acid binding	2.03864	0.0230106	0.0799059	43
GO:0001098 basal transcription machinery binding	2.03025	0.0308981	0.0957405	13
GO:0001099 basal RNA polymerase II transcription machinery binding	2.03025	0.0308981	0.0957405	13
GO:0005518 collagen binding	2.02856	0.0233701	0.0799059	36
GO:0005086 ARF guanyl-nucleotide exchange factor activity	2.02379	0.0302325	0.0950163	15
GO:0017147 Wnt-protein binding	2.02083	0.0249166	0.0840324	27
GO:0019905 syntaxin binding	2.01834	0.0235036	0.0799059	46
GO:0050681 androgen receptor binding	2.01772	0.0270855	0.0881771	21
GO:0015459 potassium channel regulator activity	2.01707	0.0264289	0.0877638	21
GO:0016780 phosphotransferase activity, for other substituted phosphate groups	2.0156	0.0294595	0.0929188	16
GO:0017075 syntaxin-1 binding	2.01192	0.0306707	0.09571	14
GO:0019208 phosphatase regulator activity	2.01174	0.0235178	0.0799059	53
GO:0031624 ubiquitin conjugating enzyme binding	2.01096	0.0338606	0.102396	10
GO:0044390 small protein conjugating enzyme binding	2.01096	0.0338606	0.102396	10
GO:0003774 motor activity	2.01006	0.0230322	0.0799059	98
GO:0005160 transforming growth factor beta receptor binding	2.00116	0.0267885	0.0879622	20
GO:0097110 scaffold protein binding	1.99794	0.0258253	0.0867415	32
GO:0043531 ADP binding	1.99658	0.0266958	0.0879622	27
GO:0043175 RNA polymerase core enzyme binding	1.98993	0.0346906	0.104547	12
GO:0051010 microtubule plus-end binding	1.97312	0.0372487	0.109079	10
GO:0008375 acetylglucosaminyltransferase activity	1.97058	0.0270133	0.0881771	33
GO:0015662 ATPase activity, coupled to transmembrane movement of ions, phosphorylative mechanism	1.95899	0.0279944	0.0895819	33
GO:0008081 phosphoric diester hydrolase activity	1.94895	0.0267676	0.0879622	71
GO:0016247 channel regulator activity	1.93677	0.0274359	0.088438	74
GO:0090079 translation regulator activity, nucleic acid binding	1.93621	0.0348457	0.104656	13
GO:0008484 sulfuric ester hydrolase activity	1.93599	0.0398629	0.114638	10
GO:0034236 protein kinase A catalytic subunit binding	1.92869	0.0376819	0.109079	10
GO:0008201 heparin binding	1.92713	0.0276957	0.0889497	112
GO:0008138 protein tyrosine/serine/threonine phosphatase activity	1.9256	0.0292747	0.0929188	34
GO:0034061 DNA polymerase activity	1.91651	0.0316012	0.0975757	30
GO:0051721 protein phosphatase 2A binding	1.90489	0.0353142	0.105344	17
GO:0070064 proline-rich region binding	1.9021	0.0374037	0.109079	15
GO:0005484 SNAP receptor activity	1.89609	0.0337474	0.102396	27
GO:0036002 pre-mRNA binding	1.89196	0.0420897	0.120256	12
GO:0005242 inward rectifier potassium channel activity	1.88301	0.0351558	0.105228	15
GO:0015295 solute:hydrogen symporter activity	1.87772	0.04313	0.12126	10
GO:0070411 I-SMAD binding	1.86259	0.0468227	0.127963	10
GO:0030675 Rac GTPase activator activity	1.85853	0.0450642	0.124706	11
GO:0016893 endonuclease activity, active with either ribo- or deoxyribonucleic acids and producing 5'-phosphomonoesters	1.85828	0.0356408	0.105959	29
GO:0051287 NAD binding	1.85435	0.0336707	0.102396	55
GO:0022890 inorganic cation transmembrane transporter activity	1.85014	0.0323409	0.0995104	391
GO:0000049 tRNA binding	1.84576	0.0376167	0.109079	26
GO:0046873 metal ion transmembrane transporter activity	1.84292	0.0329041	0.100891	322
GO:0000993 RNA polymerase II core binding	1.84274	0.0472458	0.128322	10
GO:0043022 ribosome binding	1.83988	0.0375643	0.109079	27
GO:0015179 L-amino acid transmembrane transporter activity	1.83335	0.0366905	0.108348	25
GO:0001786 phosphatidylserine binding	1.82765	0.0430352	0.12126	13
GO:0008266 poly(U) RNA binding	1.80931	0.0452476	0.124821	12
GO:0001077 RNA polymerase II core promoter proximal region sequence-specific DNA binding transcription factor activity involved in positive regulation of transcription	1.80582	0.0364381	0.107965	80
GO:0008198 ferrous iron binding	1.80581	0.0425487	0.120783	12
GO:0003725 double-stranded RNA binding	1.80133	0.0375658	0.109079	46
GO:0052742 phosphatidylinositol kinase activity	1.79715	0.0474183	0.128394	12
GO:0032813 tumor necrosis factor receptor superfamily binding	1.79475	0.0397848	0.114638	35
GO:0016634 oxidoreductase activity, acting on the CH-CH group of donors, oxygen as acceptor	1.7924	0.0491351	0.130519	10
GO:0071889 14-3-3 protein binding	1.7773	0.0438552	0.122906	16
GO:0004177 aminopeptidase activity	1.77665	0.0414852	0.118915	30
GO:0005158 insulin receptor binding	1.75871	0.0429115	0.12126	27
